# Supplementary material for: Computer Simulation of Leadership, Consensus Decision Making and Collective Behaviour in Humans
Source: PLoS One. 2014 Jan 17;9(1):e80680. doi: 10.1371/journal.pone.0080680 (PMC3894931; doi:10.1371/journal.pone.0080680)
Supplement: Data S1 — Raw data for the ms. (ZIP) [file pone.0080680.s002.zip]

Archive with 16 entries (16 files):
- raw data for the ms/log(e3,v10).txt
- raw data for the ms/log(e3,v11).txt
- raw data for the ms/log(e3,v12).txt
- raw data for the ms/log(e3,v4).txt
- raw data for the ms/log(e3,v5).txt
- raw data for the ms/log(e3,v6).txt
- raw data for the ms/log(e3,v7).txt
- raw data for the ms/log(e3,v8).txt
- raw data for the ms/log(e3,v9).txt
- raw data for the ms/result(e2,t1,0.3).xls
- raw data for the ms/result(e2,t1,0.4).xls
- raw data for the ms/result(e2,t1,0.55).xls
- raw data for the ms/result(e2,t1,0.8).xls
- raw data for the ms/result(e2,t1,1.0).xls
- raw data for the ms/result(e2,t1,1.2).xls
- raw data for the ms/result(exp2, all 4 treatments).xlsx
