# Supplementary material for: Computer Simulation of Leadership, Consensus Decision Making and Collective Behaviour in Humans
Source: PLoS One. 2014 Jan 17;9(1):e80680. doi: 10.1371/journal.pone.0080680 (PMC3894931; doi:10.1371/journal.pone.0080680)
Supplement: Data S1 — Raw data for the ms. (ZIP) [file pone.0080680.s002.zip › raw data for the ms/log(e3,v10).txt]

20:37:01:  
20:37:01: *****************************
20:37:01: Experment 3, group size = 200, informed = 30. 
20:37:01: Speed range: 1.08 to 1.32 m/s
20:37:01:  
20:37:20: Round:1. Arrived at target.Amount = 200
20:37:20: Time used: 18.63
20:37:38: Round: 2. Didn't arrive.
20:37:38: Time used: 18.48
20:37:56: Round: 3. Didn't arrive.
20:37:56: Time used: 17.88
20:38:14: Round:4. Arrived at target.Amount = 199
20:38:14: Time used: 17.63
20:38:31: Round:5. Arrived at target.Amount = 200
20:38:31: Time used: 17.83
20:38:51: Round:6. Arrived at target.Amount = 200
20:38:51: Time used: 19.93
20:39:10: Round:7. Arrived at target.Amount = 200
20:39:10: Time used: 19.00
20:39:28: Round: 8. Didn't arrive.
20:39:28: Time used: 17.17
20:39:45: Round:9. Arrived at target.Amount = 198
20:39:45: Time used: 17.10
20:40:02: Round: 10. Didn't arrive.
20:40:02: Time used: 17.53
20:40:21: Round:11. Arrived at target.Amount = 200
20:40:21: Time used: 18.35
20:40:38: Round:12. Arrived at target.Amount = 199
20:40:38: Time used: 17.73
20:40:56: Round:13. Arrived at target.Amount = 200
20:40:56: Time used: 17.87
20:41:22: Round: 14. Didn't arrive.
20:41:22: Time used: 25.58
20:41:40: Round:15. Arrived at target.Amount = 197
20:41:40: Time used: 18.48
20:41:59: Round:16. Arrived at target.Amount = 197
20:41:59: Time used: 18.63
20:42:17: Round:17. Arrived at target.Amount = 195
20:42:17: Time used: 18.40
20:42:36: Round: 18. Didn't arrive.
20:42:36: Time used: 18.48
20:42:53: Round:19. Arrived at target.Amount = 192
20:42:53: Time used: 17.63
20:43:12: Round:20. Arrived at target.Amount = 200
20:43:12: Time used: 18.35
20:43:30: Round:21. Arrived at target.Amount = 198
20:43:30: Time used: 18.03
20:43:48: Round: 22. Didn't arrive.
20:43:48: Time used: 17.92
20:44:06: Round: 23. Didn't arrive.
20:44:06: Time used: 17.98
20:44:24: Round:24. Arrived at target.Amount = 197
20:44:24: Time used: 18.58
20:44:43: Round: 25. Didn't arrive.
20:44:43: Time used: 18.90
20:45:05: Round: 26. Didn't arrive.
20:45:05: Time used: 21.98
20:45:23: Round:27. Arrived at target.Amount = 199
20:45:23: Time used: 17.45
20:45:41: Round:28. Arrived at target.Amount = 200
20:45:41: Time used: 18.05
20:46:00: Round:29. Arrived at target.Amount = 200
20:46:00: Time used: 18.80
20:46:19: Round:30. Arrived at target.Amount = 198
20:46:19: Time used: 19.27
20:46:37: Round:31. Arrived at target.Amount = 199
20:46:37: Time used: 18.00
20:46:55: Round:32. Arrived at target.Amount = 200
20:46:55: Time used: 18.18
20:47:13: Round:33. Arrived at target.Amount = 200
20:47:13: Time used: 18.43
20:47:33: Round:34. Arrived at target.Amount = 200
20:47:33: Time used: 19.77
20:47:51: Round:35. Arrived at target.Amount = 200
20:47:51: Time used: 17.45
20:48:08: Round:36. Arrived at target.Amount = 200
20:48:08: Time used: 17.42
20:48:27: Round:37. Arrived at target.Amount = 199
20:48:27: Time used: 19.23
20:48:46: Round:38. Arrived at target.Amount = 197
20:48:46: Time used: 18.75
20:49:04: Round:39. Arrived at target.Amount = 200
20:49:04: Time used: 17.65
20:49:22: Round: 40. Didn't arrive.
20:49:22: Time used: 18.53
20:49:41: Round:41. Arrived at target.Amount = 198
20:49:41: Time used: 18.93
20:49:58: Round: 42. Didn't arrive.
20:49:58: Time used: 17.17
20:50:16: Round: 43. Didn't arrive.
20:50:16: Time used: 17.27
20:50:36: Round:44. Arrived at target.Amount = 198
20:50:36: Time used: 20.17
20:50:54: Round:45. Arrived at target.Amount = 200
20:50:54: Time used: 18.33
20:51:12: Round: 46. Didn't arrive.
20:51:12: Time used: 17.87
20:51:31: Round:47. Arrived at target.Amount = 200
20:51:31: Time used: 19.18
20:51:49: Round:48. Arrived at target.Amount = 196
20:51:49: Time used: 17.33
20:52:06: Round:49. Arrived at target.Amount = 200
20:52:06: Time used: 17.73
20:52:25: Round:50. Arrived at target.Amount = 200
20:52:25: Time used: 18.78
20:52:43: Round:51. Arrived at target.Amount = 200
20:52:43: Time used: 17.57
20:53:02: Round:52. Arrived at target.Amount = 200
20:53:02: Time used: 18.97
20:53:19: Round:53. Arrived at target.Amount = 200
20:53:19: Time used: 17.85
20:53:42: Round: 54. Didn't arrive.
20:53:42: Time used: 22.62
20:54:00: Round:55. Arrived at target.Amount = 200
20:54:00: Time used: 17.95
20:54:18: Round:56. Arrived at target.Amount = 200
20:54:18: Time used: 18.15
20:54:34: Round:57. Arrived at target.Amount = 191
20:54:34: Time used: 16.23
20:54:54: Round:58. Arrived at target.Amount = 200
20:54:54: Time used: 19.93
20:55:13: Round: 59. Didn't arrive.
20:55:13: Time used: 18.82
20:55:32: Round:60. Arrived at target.Amount = 200
20:55:32: Time used: 18.58
20:55:48: Round:61. Arrived at target.Amount = 197
20:55:48: Time used: 16.53
20:56:06: Round:62. Arrived at target.Amount = 199
20:56:06: Time used: 17.98
20:56:23: Round:63. Arrived at target.Amount = 194
20:56:23: Time used: 17.20
20:56:41: Round:64. Arrived at target.Amount = 196
20:56:41: Time used: 17.63
20:56:59: Round:65. Arrived at target.Amount = 199
20:56:59: Time used: 17.60
20:57:17: Round:66. Arrived at target.Amount = 200
20:57:17: Time used: 18.33
20:57:40: Round: 67. Didn't arrive.
20:57:40: Time used: 22.78
20:57:58: Round:68. Arrived at target.Amount = 197
20:57:58: Time used: 18.63
20:58:17: Round:69. Arrived at target.Amount = 198
20:58:17: Time used: 18.10
20:58:35: Round:70. Arrived at target.Amount = 199
20:58:35: Time used: 18.90
20:58:53: Round:71. Arrived at target.Amount = 200
20:58:53: Time used: 17.97
20:59:12: Round:72. Arrived at target.Amount = 200
20:59:12: Time used: 18.15
20:59:30: Round: 73. Didn't arrive.
20:59:30: Time used: 18.47
20:59:48: Round:74. Arrived at target.Amount = 200
20:59:48: Time used: 18.38
21:00:07: Round:75. Arrived at target.Amount = 200
21:00:07: Time used: 18.33
21:00:25: Round:76. Arrived at target.Amount = 200
21:00:25: Time used: 18.58
21:00:44: Round:77. Arrived at target.Amount = 200
21:00:44: Time used: 19.05
21:01:04: Round:78. Arrived at target.Amount = 200
21:01:04: Time used: 19.57
21:01:24: Round: 79. Didn't arrive.
21:01:24: Time used: 20.47
21:01:43: Round:80. Arrived at target.Amount = 198
21:01:43: Time used: 18.50
21:02:02: Round: 81. Didn't arrive.
21:02:02: Time used: 19.53
21:02:27: Round: 82. Didn't arrive.
21:02:27: Time used: 24.45
21:02:47: Round:83. Arrived at target.Amount = 199
21:02:47: Time used: 19.78
21:03:05: Round: 84. Didn't arrive.
21:03:05: Time used: 18.40
21:03:23: Round:85. Arrived at target.Amount = 200
21:03:23: Time used: 18.25
21:03:41: Round:86. Arrived at target.Amount = 200
21:03:41: Time used: 18.02
21:03:59: Round:87. Arrived at target.Amount = 195
21:03:59: Time used: 17.43
21:04:23: Round: 88. Didn't arrive.
21:04:23: Time used: 23.87
21:04:40: Round:89. Arrived at target.Amount = 197
21:04:40: Time used: 17.58
21:05:00: Round:90. Arrived at target.Amount = 181
21:05:00: Time used: 20.00
21:05:18: Round: 91. Didn't arrive.
21:05:18: Time used: 17.93
21:05:37: Round:92. Arrived at target.Amount = 200
21:05:37: Time used: 18.72
21:05:56: Round:93. Arrived at target.Amount = 200
21:05:56: Time used: 19.15
21:06:14: Round:94. Arrived at target.Amount = 196
21:06:14: Time used: 17.92
21:06:32: Round:95. Arrived at target.Amount = 199
21:06:32: Time used: 18.07
21:06:53: Round:96. Arrived at target.Amount = 200
21:06:53: Time used: 21.47
21:07:10: Round:97. Arrived at target.Amount = 191
21:07:10: Time used: 16.48
21:07:28: Round:98. Arrived at target.Amount = 200
21:07:28: Time used: 18.02
21:07:46: Round:99. Arrived at target.Amount = 200
21:07:46: Time used: 18.43
21:08:06: Round:100. Arrived at target.Amount = 200
21:08:06: Time used: 19.30
