# Supplementary material for: Computer Simulation of Leadership, Consensus Decision Making and Collective Behaviour in Humans
Source: PLoS One. 2014 Jan 17;9(1):e80680. doi: 10.1371/journal.pone.0080680 (PMC3894931; doi:10.1371/journal.pone.0080680)
Supplement: Data S1 — Raw data for the ms. (ZIP) [file pone.0080680.s002.zip › raw data for the ms/log(e3,v11).txt]

21:47:17:  
21:47:17: *****************************
21:47:17: Experment 3, group size = 200, informed = 20. 
21:47:17: Speed range: 1.08 to 1.32 m/s
21:47:17:  
21:47:38: Round:1. Arrived at target.Amount = 200
21:47:38: Time used: 20.92
21:47:58: Round:2. Arrived at target.Amount = 200
21:47:58: Time used: 19.60
21:48:17: Round:3. Arrived at target.Amount = 200
21:48:17: Time used: 19.22
21:48:41: Round: 4. Didn't arrive.
21:48:41: Time used: 24.13
21:49:02: Round:5. Arrived at target.Amount = 193
21:49:02: Time used: 20.55
21:49:31: Round: 6. Didn't arrive.
21:49:31: Time used: 29.42
21:50:00: Round: 7. Didn't arrive.
21:50:00: Time used: 28.78
21:50:19: Round:8. Arrived at target.Amount = 200
21:50:19: Time used: 19.28
21:50:39: Round:9. Arrived at target.Amount = 200
21:50:39: Time used: 19.25
21:50:59: Round: 10. Didn't arrive.
21:50:59: Time used: 20.48
21:51:17: Round:11. Arrived at target.Amount = 197
21:51:17: Time used: 17.70
21:51:35: Round: 12. Didn't arrive.
21:51:35: Time used: 18.63
21:51:57: Round:13. Arrived at target.Amount = 199
21:51:57: Time used: 21.35
21:52:19: Round:14. Arrived at target.Amount = 199
21:52:19: Time used: 22.73
21:52:38: Round:15. Arrived at target.Amount = 199
21:52:38: Time used: 18.80
21:52:59: Round:16. Arrived at target.Amount = 200
21:52:59: Time used: 20.98
21:53:17: Round:17. Arrived at target.Amount = 198
21:53:17: Time used: 18.20
21:53:35: Round: 18. Didn't arrive.
21:53:35: Time used: 17.93
21:53:54: Round:19. Arrived at target.Amount = 200
21:53:54: Time used: 18.45
21:54:13: Round:20. Arrived at target.Amount = 195
21:54:13: Time used: 18.92
21:54:32: Round: 21. Didn't arrive.
21:54:32: Time used: 18.88
21:54:53: Round: 22. Didn't arrive.
21:54:53: Time used: 20.92
21:55:13: Round:23. Arrived at target.Amount = 200
21:55:13: Time used: 20.83
21:55:35: Round: 24. Didn't arrive.
21:55:35: Time used: 22.00
21:55:54: Round:25. Arrived at target.Amount = 198
21:55:54: Time used: 18.23
21:56:14: Round:26. Arrived at target.Amount = 200
21:56:14: Time used: 20.15
21:56:36: Round:27. Arrived at target.Amount = 197
21:56:36: Time used: 21.97
21:56:55: Round:28. Arrived at target.Amount = 200
21:56:55: Time used: 19.45
21:57:13: Round:29. Arrived at target.Amount = 200
21:57:13: Time used: 17.95
21:57:34: Round: 30. Didn't arrive.
21:57:34: Time used: 21.03
21:57:52: Round:31. Arrived at target.Amount = 200
21:57:52: Time used: 17.95
21:58:11: Round:32. Arrived at target.Amount = 199
21:58:11: Time used: 18.63
21:58:32: Round: 33. Didn't arrive.
21:58:32: Time used: 21.78
21:58:53: Round:34. Arrived at target.Amount = 199
21:58:53: Time used: 20.48
21:59:12: Round:35. Arrived at target.Amount = 200
21:59:12: Time used: 19.25
21:59:31: Round:36. Arrived at target.Amount = 200
21:59:31: Time used: 18.40
21:59:50: Round: 37. Didn't arrive.
21:59:50: Time used: 19.72
22:00:13: Round: 38. Didn't arrive.
22:00:13: Time used: 22.33
22:00:38: Round: 39. Didn't arrive.
22:00:38: Time used: 25.30
22:00:59: Round:40. Arrived at target.Amount = 200
22:00:59: Time used: 21.32
22:01:19: Round:41. Arrived at target.Amount = 200
22:01:19: Time used: 20.07
22:01:40: Round: 42. Didn't arrive.
22:01:40: Time used: 20.48
22:01:57: Round:43. Arrived at target.Amount = 199
22:01:57: Time used: 17.43
22:02:16: Round:44. Arrived at target.Amount = 198
22:02:16: Time used: 19.18
22:02:40: Round: 45. Didn't arrive.
22:02:40: Time used: 23.52
22:02:58: Round:46. Arrived at target.Amount = 195
22:02:58: Time used: 18.32
22:03:18: Round: 47. Didn't arrive.
22:03:18: Time used: 19.48
22:03:37: Round: 48. Didn't arrive.
22:03:37: Time used: 19.22
22:03:55: Round:49. Arrived at target.Amount = 200
22:03:55: Time used: 18.33
22:04:21: Round: 50. Didn't arrive.
22:04:21: Time used: 25.47
22:04:39: Round:51. Arrived at target.Amount = 195
22:04:39: Time used: 18.67
22:05:03: Round:52. Arrived at target.Amount = 200
22:05:03: Time used: 23.27
22:05:23: Round:53. Arrived at target.Amount = 200
22:05:23: Time used: 20.25
22:05:42: Round:54. Arrived at target.Amount = 200
22:05:42: Time used: 19.07
22:06:01: Round:55. Arrived at target.Amount = 200
22:06:01: Time used: 19.02
22:06:20: Round:56. Arrived at target.Amount = 200
22:06:20: Time used: 19.40
22:06:45: Round:57. Arrived at target.Amount = 200
22:06:45: Time used: 24.32
22:07:04: Round: 58. Didn't arrive.
22:07:04: Time used: 19.22
22:07:28: Round: 59. Didn't arrive.
22:07:28: Time used: 23.60
22:07:45: Round: 60. Didn't arrive.
22:07:45: Time used: 17.60
22:08:09: Round: 61. Didn't arrive.
22:08:09: Time used: 23.62
22:08:28: Round:62. Arrived at target.Amount = 200
22:08:28: Time used: 19.12
22:08:49: Round: 63. Didn't arrive.
22:08:49: Time used: 21.05
22:09:18: Round: 64. Didn't arrive.
22:09:18: Time used: 28.72
22:09:41: Round:65. Arrived at target.Amount = 200
22:09:41: Time used: 23.57
22:10:04: Round: 66. Didn't arrive.
22:10:04: Time used: 22.87
22:10:27: Round: 67. Didn't arrive.
22:10:27: Time used: 23.32
22:10:50: Round: 68. Didn't arrive.
22:10:50: Time used: 22.83
22:11:13: Round: 69. Didn't arrive.
22:11:13: Time used: 23.10
22:11:32: Round:70. Arrived at target.Amount = 199
22:11:32: Time used: 18.33
22:11:50: Round:71. Arrived at target.Amount = 200
22:11:50: Time used: 18.67
22:12:09: Round:72. Arrived at target.Amount = 200
22:12:09: Time used: 18.58
22:12:28: Round: 73. Didn't arrive.
22:12:28: Time used: 18.98
22:12:46: Round: 74. Didn't arrive.
22:12:46: Time used: 18.50
22:13:09: Round: 75. Didn't arrive.
22:13:09: Time used: 22.10
22:13:33: Round: 76. Didn't arrive.
22:13:33: Time used: 24.58
22:13:56: Round:77. Arrived at target.Amount = 200
22:13:56: Time used: 22.92
22:14:16: Round:78. Arrived at target.Amount = 200
22:14:16: Time used: 20.42
22:14:36: Round:79. Arrived at target.Amount = 200
22:14:36: Time used: 19.12
22:14:57: Round: 80. Didn't arrive.
22:14:57: Time used: 21.10
22:15:21: Round: 81. Didn't arrive.
22:15:21: Time used: 23.83
22:15:40: Round: 82. Didn't arrive.
22:15:40: Time used: 19.68
22:16:01: Round:83. Arrived at target.Amount = 200
22:16:01: Time used: 20.68
22:16:19: Round: 84. Didn't arrive.
22:16:19: Time used: 18.25
22:16:39: Round:85. Arrived at target.Amount = 200
22:16:39: Time used: 20.00
22:16:59: Round:86. Arrived at target.Amount = 198
22:16:59: Time used: 20.13
22:17:18: Round:87. Arrived at target.Amount = 200
22:17:18: Time used: 19.05
22:17:37: Round:88. Arrived at target.Amount = 200
22:17:37: Time used: 18.70
22:17:56: Round: 89. Didn't arrive.
22:17:56: Time used: 19.32
22:18:18: Round:90. Arrived at target.Amount = 200
22:18:18: Time used: 21.83
22:18:38: Round:91. Arrived at target.Amount = 200
22:18:38: Time used: 19.55
22:18:59: Round:92. Arrived at target.Amount = 200
22:18:59: Time used: 21.17
22:19:18: Round:93. Arrived at target.Amount = 200
22:19:18: Time used: 18.47
22:19:37: Round:94. Arrived at target.Amount = 200
22:19:37: Time used: 19.82
22:20:00: Round: 95. Didn't arrive.
22:20:00: Time used: 22.72
22:20:27: Round: 96. Didn't arrive.
22:20:27: Time used: 27.32
22:20:46: Round: 97. Didn't arrive.
22:20:46: Time used: 18.48
22:21:07: Round:98. Arrived at target.Amount = 200
22:21:07: Time used: 21.18
22:21:27: Round:99. Arrived at target.Amount = 200
22:21:27: Time used: 20.00
22:21:47: Round:100. Arrived at target.Amount = 200
22:21:47: Time used: 20.47
