# Supplementary material for: Computer Simulation of Leadership, Consensus Decision Making and Collective Behaviour in Humans
Source: PLoS One. 2014 Jan 17;9(1):e80680. doi: 10.1371/journal.pone.0080680 (PMC3894931; doi:10.1371/journal.pone.0080680)
Supplement: Data S1 — Raw data for the ms. (ZIP) [file pone.0080680.s002.zip › raw data for the ms/log(e3,v12).txt]

23:27:19:  
23:27:19: *****************************
23:27:19: Experment 3, group size = 200, informed = 10. 
23:27:19: Speed range: 1.08 to 1.32 m/s
23:27:19:  
23:27:44: Round: 1. Didn't arrive.
23:27:44: Time used: 24.90
23:28:07: Round: 2. Didn't arrive.
23:28:07: Time used: 22.53
23:28:30: Round: 3. Didn't arrive.
23:28:30: Time used: 23.48
23:28:58: Round: 4. Didn't arrive.
23:28:58: Time used: 28.13
23:29:22: Round: 5. Didn't arrive.
23:29:22: Time used: 23.35
23:29:52: Round: 6. Didn't arrive.
23:29:52: Time used: 30.82
23:30:16: Round: 7. Didn't arrive.
23:30:16: Time used: 23.87
23:31:17: Round: 8. Didn't arrive.
23:31:17: Time used: 61.00
23:31:42: Round: 9. Didn't arrive.
23:31:42: Time used: 25.25
23:32:15: Round: 10. Didn't arrive.
23:32:15: Time used: 32.65
23:32:40: Round: 11. Didn't arrive.
23:32:40: Time used: 24.92
23:33:04: Round: 12. Didn't arrive.
23:33:04: Time used: 24.22
23:33:29: Round: 13. Didn't arrive.
23:33:29: Time used: 25.05
23:33:53: Round: 14. Didn't arrive.
23:33:53: Time used: 23.93
23:34:16: Round: 15. Didn't arrive.
23:34:16: Time used: 23.07
23:34:41: Round: 16. Didn't arrive.
23:34:41: Time used: 24.45
23:35:11: Round: 17. Didn't arrive.
23:35:11: Time used: 29.90
23:35:34: Round: 18. Didn't arrive.
23:35:34: Time used: 23.42
23:35:59: Round: 19. Didn't arrive.
23:35:59: Time used: 25.13
23:36:26: Round: 20. Didn't arrive.
23:36:26: Time used: 26.73
23:36:59: Round: 21. Didn't arrive.
23:36:59: Time used: 32.62
23:37:23: Round: 22. Didn't arrive.
23:37:23: Time used: 24.15
23:37:53: Round: 23. Didn't arrive.
23:37:53: Time used: 30.22
23:38:15: Round: 24. Didn't arrive.
23:38:15: Time used: 22.25
23:38:51: Round: 25. Didn't arrive.
23:38:51: Time used: 35.60
23:39:17: Round: 26. Didn't arrive.
23:39:17: Time used: 26.23
23:39:38: Round: 27. Didn't arrive.
23:39:38: Time used: 21.18
23:40:00: Round: 28. Didn't arrive.
23:40:00: Time used: 21.47
23:40:23: Round: 29. Didn't arrive.
23:40:23: Time used: 22.92
23:40:46: Round: 30. Didn't arrive.
23:40:46: Time used: 23.13
23:41:11: Round: 31. Didn't arrive.
23:41:11: Time used: 25.55
23:41:32: Round: 32. Didn't arrive.
23:41:32: Time used: 20.80
23:41:59: Round: 33. Didn't arrive.
23:41:59: Time used: 26.42
23:42:22: Round: 34. Didn't arrive.
23:42:22: Time used: 23.38
23:43:01: Round: 35. Didn't arrive.
23:43:01: Time used: 38.67
23:43:22: Round: 36. Didn't arrive.
23:43:22: Time used: 21.90
23:43:46: Round: 37. Didn't arrive.
23:43:46: Time used: 23.12
23:44:17: Round: 38. Didn't arrive.
23:44:17: Time used: 31.15
23:44:39: Round: 39. Didn't arrive.
23:44:39: Time used: 22.63
23:45:01: Round: 40. Didn't arrive.
23:45:01: Time used: 21.12
23:45:25: Round: 41. Didn't arrive.
23:45:25: Time used: 24.23
23:45:48: Round: 42. Didn't arrive.
23:45:48: Time used: 22.85
23:46:12: Round: 43. Didn't arrive.
23:46:12: Time used: 24.23
23:46:39: Round: 44. Didn't arrive.
23:46:39: Time used: 27.25
23:47:00: Round: 45. Didn't arrive.
23:47:00: Time used: 20.57
23:47:22: Round: 46. Didn't arrive.
23:47:22: Time used: 22.65
23:47:46: Round: 47. Didn't arrive.
23:47:46: Time used: 23.40
23:48:10: Round: 48. Didn't arrive.
23:48:10: Time used: 24.23
23:48:33: Round: 49. Didn't arrive.
23:48:33: Time used: 23.00
23:48:54: Round: 50. Didn't arrive.
23:48:54: Time used: 21.03
23:49:17: Round: 51. Didn't arrive.
23:49:17: Time used: 22.83
23:49:47: Round: 52. Didn't arrive.
23:49:47: Time used: 30.45
23:50:10: Round: 53. Didn't arrive.
23:50:10: Time used: 22.35
23:50:34: Round: 54. Didn't arrive.
23:50:34: Time used: 23.92
23:51:03: Round: 55. Didn't arrive.
23:51:03: Time used: 29.32
23:51:26: Round: 56. Didn't arrive.
23:51:26: Time used: 22.90
23:51:51: Round: 57. Didn't arrive.
23:51:51: Time used: 25.42
23:52:15: Round: 58. Didn't arrive.
23:52:15: Time used: 23.55
23:52:41: Round: 59. Didn't arrive.
23:52:41: Time used: 26.73
23:53:02: Round: 60. Didn't arrive.
23:53:02: Time used: 20.55
23:53:30: Round: 61. Didn't arrive.
23:53:30: Time used: 28.18
23:54:00: Round: 62. Didn't arrive.
23:54:00: Time used: 30.05
23:54:24: Round: 63. Didn't arrive.
23:54:24: Time used: 23.38
23:54:52: Round: 64. Didn't arrive.
23:54:52: Time used: 27.93
23:55:16: Round: 65. Didn't arrive.
23:55:16: Time used: 24.80
23:55:41: Round: 66. Didn't arrive.
23:55:41: Time used: 24.75
23:56:10: Round: 67. Didn't arrive.
23:56:10: Time used: 28.78
23:56:35: Round: 68. Didn't arrive.
23:56:35: Time used: 25.32
23:56:59: Round: 69. Didn't arrive.
23:56:59: Time used: 23.78
23:57:25: Round: 70. Didn't arrive.
23:57:25: Time used: 26.37
23:57:50: Round: 71. Didn't arrive.
23:57:50: Time used: 24.22
23:58:14: Round: 72. Didn't arrive.
23:58:14: Time used: 24.45
23:58:38: Round: 73. Didn't arrive.
23:58:38: Time used: 24.23
23:59:04: Round: 74. Didn't arrive.
23:59:04: Time used: 25.63
23:59:29: Round: 75. Didn't arrive.
23:59:29: Time used: 24.98
23:59:47: Round:76. Arrived at target.Amount = 198
23:59:47: Time used: 18.25
00:00:10: Round: 77. Didn't arrive.
00:00:10: Time used: 22.77
00:00:40: Round: 78. Didn't arrive.
00:00:40: Time used: 30.37
00:01:08: Round: 79. Didn't arrive.
00:01:08: Time used: 27.55
00:01:27: Round:80. Arrived at target.Amount = 200
00:01:27: Time used: 18.72
00:01:48: Round:81. Arrived at target.Amount = 200
00:01:48: Time used: 21.93
00:02:17: Round: 82. Didn't arrive.
00:02:17: Time used: 28.93
00:02:40: Round: 83. Didn't arrive.
00:02:40: Time used: 22.70
00:03:03: Round: 84. Didn't arrive.
00:03:03: Time used: 22.57
00:03:31: Round:85. Arrived at target.Amount = 199
00:03:31: Time used: 27.92
00:03:57: Round: 86. Didn't arrive.
00:03:57: Time used: 26.03
00:04:17: Round:87. Arrived at target.Amount = 198
00:04:17: Time used: 20.08
00:04:40: Round: 88. Didn't arrive.
00:04:40: Time used: 23.47
00:05:05: Round: 89. Didn't arrive.
00:05:05: Time used: 24.52
00:05:26: Round:90. Arrived at target.Amount = 200
00:05:26: Time used: 21.47
00:05:52: Round: 91. Didn't arrive.
00:05:52: Time used: 26.12
00:06:16: Round: 92. Didn't arrive.
00:06:16: Time used: 23.37
00:06:42: Round: 93. Didn't arrive.
00:06:42: Time used: 26.05
00:07:06: Round: 94. Didn't arrive.
00:07:06: Time used: 24.27
00:07:26: Round:95. Arrived at target.Amount = 200
00:07:26: Time used: 20.48
00:07:50: Round: 96. Didn't arrive.
00:07:50: Time used: 23.78
00:08:14: Round: 97. Didn't arrive.
00:08:14: Time used: 23.88
00:08:42: Round: 98. Didn't arrive.
00:08:42: Time used: 27.80
00:09:05: Round: 99. Didn't arrive.
00:09:05: Time used: 22.73
00:09:29: Round: 100. Didn't arrive.
00:09:29: Time used: 24.67
00:09:29:  
