# Supplementary material for: Computer Simulation of Leadership, Consensus Decision Making and Collective Behaviour in Humans
Source: PLoS One. 2014 Jan 17;9(1):e80680. doi: 10.1371/journal.pone.0080680 (PMC3894931; doi:10.1371/journal.pone.0080680)
Supplement: Data S1 — Raw data for the ms. (ZIP) [file pone.0080680.s002.zip › raw data for the ms/log(e3,v4).txt]

20:50:54:  
20:50:54: *****************************
20:50:54: Experment 3, group size = 200, informed = 10, 5%
20:50:54: Speed range: 0.36 to 0.44 m/s
20:50:54:  
20:52:14: Round:1. Arrived at target.Amount = 200
20:52:14: Time used: 79.38
20:53:32: Round: 2. Didn't arrive.
20:53:32: Time used: 77.80
20:54:34: Round:3. Arrived at target.Amount = 200
20:54:34: Time used: 62.25
20:55:41: Round: 4. Didn't arrive.
20:55:41: Time used: 66.47
20:56:48: Round:5. Arrived at target.Amount = 200
20:56:48: Time used: 67.08
20:57:58: Round: 6. Didn't arrive.
20:57:58: Time used: 69.90
20:58:57: Round:7. Arrived at target.Amount = 200
20:58:57: Time used: 59.35
21:00:05: Round: 8. Didn't arrive.
21:00:05: Time used: 67.60
21:01:08: Round:9. Arrived at target.Amount = 200
21:01:08: Time used: 63.20
21:02:27: Round: 10. Didn't arrive.
21:02:27: Time used: 79.33
21:03:44: Round: 11. Didn't arrive.
21:03:44: Time used: 76.90
21:04:45: Round:12. Arrived at target.Amount = 200
21:04:45: Time used: 60.53
21:05:43: Round: 13. Didn't arrive.
21:05:43: Time used: 58.03
21:08:20: Round: 14. Didn't arrive.
21:08:20: Time used: 157.08
21:09:31: Round:15. Arrived at target.Amount = 200
21:09:31: Time used: 70.80
21:10:40: Round:16. Arrived at target.Amount = 200
21:10:40: Time used: 69.07
21:11:46: Round: 17. Didn't arrive.
21:11:46: Time used: 66.47
21:12:50: Round: 18. Didn't arrive.
21:12:50: Time used: 64.27
21:14:02: Round: 19. Didn't arrive.
21:14:02: Time used: 71.22
21:15:31: Round: 20. Didn't arrive.
21:15:31: Time used: 89.02
21:16:36: Round: 21. Didn't arrive.
21:16:36: Time used: 65.43
21:17:37: Round:22. Arrived at target.Amount = 200
21:17:37: Time used: 61.28
21:18:48: Round: 23. Didn't arrive.
21:18:48: Time used: 70.80
21:19:48: Round:24. Arrived at target.Amount = 200
21:19:48: Time used: 60.03
21:20:55: Round: 25. Didn't arrive.
21:20:55: Time used: 66.53
21:21:54: Round: 26. Didn't arrive.
21:21:54: Time used: 59.33
21:22:53: Round:27. Arrived at target.Amount = 195
21:22:53: Time used: 59.05
21:24:01: Round: 28. Didn't arrive.
21:24:01: Time used: 68.08
21:25:04: Round:29. Arrived at target.Amount = 200
21:25:04: Time used: 62.75
21:26:08: Round:30. Arrived at target.Amount = 200
21:26:08: Time used: 64.17
21:27:21: Round:31. Arrived at target.Amount = 200
21:27:21: Time used: 72.63
21:28:29: Round: 32. Didn't arrive.
21:28:29: Time used: 68.58
21:29:43: Round:33. Arrived at target.Amount = 200
21:29:43: Time used: 74.10
21:30:51: Round: 34. Didn't arrive.
21:30:51: Time used: 67.18
21:31:53: Round:35. Arrived at target.Amount = 200
21:31:53: Time used: 62.03
21:32:59: Round:36. Arrived at target.Amount = 200
21:32:59: Time used: 66.52
21:34:07: Round:37. Arrived at target.Amount = 200
21:34:07: Time used: 67.33
21:35:25: Round: 38. Didn't arrive.
21:35:25: Time used: 78.77
21:37:32: Round: 39. Didn't arrive.
21:37:32: Time used: 126.68
21:38:45: Round: 40. Didn't arrive.
21:38:45: Time used: 72.52
21:39:52: Round: 41. Didn't arrive.
21:39:52: Time used: 67.12
21:40:55: Round: 42. Didn't arrive.
21:40:55: Time used: 62.90
21:42:04: Round: 43. Didn't arrive.
21:42:04: Time used: 69.00
21:43:12: Round: 44. Didn't arrive.
21:43:12: Time used: 68.35
21:44:17: Round:45. Arrived at target.Amount = 200
21:44:17: Time used: 65.00
21:45:26: Round:46. Arrived at target.Amount = 200
21:45:26: Time used: 69.42
21:46:35: Round: 47. Didn't arrive.
21:46:35: Time used: 68.47
21:47:44: Round: 48. Didn't arrive.
21:47:44: Time used: 69.67
21:48:51: Round:49. Arrived at target.Amount = 200
21:48:51: Time used: 66.62
21:49:57: Round:50. Arrived at target.Amount = 200
21:49:57: Time used: 65.87
21:51:04: Round: 51. Didn't arrive.
21:51:04: Time used: 67.22
21:52:09: Round: 52. Didn't arrive.
21:52:09: Time used: 65.07
21:53:14: Round:53. Arrived at target.Amount = 200
21:53:14: Time used: 64.53
21:54:21: Round: 54. Didn't arrive.
21:54:21: Time used: 67.60
21:55:23: Round: 55. Didn't arrive.
21:55:23: Time used: 61.43
21:56:39: Round: 56. Didn't arrive.
21:56:39: Time used: 75.80
21:57:48: Round:57. Arrived at target.Amount = 200
21:57:48: Time used: 69.62
21:58:50: Round: 58. Didn't arrive.
21:58:50: Time used: 61.32
22:00:01: Round:59. Arrived at target.Amount = 200
22:00:01: Time used: 71.87
22:01:05: Round:60. Arrived at target.Amount = 200
22:01:05: Time used: 63.87
22:02:24: Round: 61. Didn't arrive.
22:02:24: Time used: 78.30
22:03:48: Round: 62. Didn't arrive.
22:03:48: Time used: 84.13
22:04:53: Round: 63. Didn't arrive.
22:04:53: Time used: 64.90
22:06:08: Round: 64. Didn't arrive.
22:06:08: Time used: 75.73
22:07:15: Round:65. Arrived at target.Amount = 200
22:07:15: Time used: 66.40
22:08:25: Round: 66. Didn't arrive.
22:08:25: Time used: 69.75
22:09:27: Round: 67. Didn't arrive.
22:09:27: Time used: 62.50
22:10:46: Round: 68. Didn't arrive.
22:10:46: Time used: 78.57
22:11:46: Round: 69. Didn't arrive.
22:11:46: Time used: 60.48
22:12:50: Round:70. Arrived at target.Amount = 200
22:12:50: Time used: 64.03
22:14:20: Round: 71. Didn't arrive.
22:14:20: Time used: 89.78
22:15:35: Round: 72. Didn't arrive.
22:15:35: Time used: 75.32
22:16:40: Round:73. Arrived at target.Amount = 200
22:16:40: Time used: 64.93
22:17:52: Round: 74. Didn't arrive.
22:17:52: Time used: 71.53
22:18:52: Round: 75. Didn't arrive.
22:18:52: Time used: 59.85
22:20:03: Round: 76. Didn't arrive.
22:20:03: Time used: 71.15
22:21:14: Round: 77. Didn't arrive.
22:21:14: Time used: 71.67
22:22:41: Round: 78. Didn't arrive.
22:22:41: Time used: 87.03
22:23:44: Round: 79. Didn't arrive.
22:23:44: Time used: 62.35
22:24:46: Round:80. Arrived at target.Amount = 200
22:24:46: Time used: 62.32
22:25:45: Round:81. Arrived at target.Amount = 200
22:25:45: Time used: 58.85
22:26:48: Round:82. Arrived at target.Amount = 200
22:26:48: Time used: 63.30
22:28:08: Round: 83. Didn't arrive.
22:28:08: Time used: 79.82
22:29:07: Round:84. Arrived at target.Amount = 200
22:29:07: Time used: 59.05
22:30:16: Round:85. Arrived at target.Amount = 200
22:30:16: Time used: 69.12
22:31:20: Round:86. Arrived at target.Amount = 200
22:31:20: Time used: 63.65
22:32:31: Round: 87. Didn't arrive.
22:32:31: Time used: 71.55
22:33:34: Round:88. Arrived at target.Amount = 200
22:33:34: Time used: 62.93
22:34:41: Round: 89. Didn't arrive.
22:34:41: Time used: 66.40
22:35:46: Round: 90. Didn't arrive.
22:35:46: Time used: 65.35
22:37:09: Round: 91. Didn't arrive.
22:37:09: Time used: 82.58
22:38:29: Round:92. Arrived at target.Amount = 200
22:38:29: Time used: 80.20
22:39:43: Round: 93. Didn't arrive.
22:39:43: Time used: 74.13
22:40:49: Round: 94. Didn't arrive.
22:40:49: Time used: 65.93
22:41:53: Round:95. Arrived at target.Amount = 200
22:41:53: Time used: 64.02
22:42:56: Round:96. Arrived at target.Amount = 200
22:42:56: Time used: 62.95
22:43:53: Round:97. Arrived at target.Amount = 200
22:43:53: Time used: 57.33
22:45:23: Round: 98. Didn't arrive.
22:45:23: Time used: 90.17
22:46:23: Round:99. Arrived at target.Amount = 200
22:46:23: Time used: 59.25
22:47:29: Round:100. Arrived at target.Amount = 200
22:47:29: Time used: 66.43
