# Supplementary material for: Computer Simulation of Leadership, Consensus Decision Making and Collective Behaviour in Humans
Source: PLoS One. 2014 Jan 17;9(1):e80680. doi: 10.1371/journal.pone.0080680 (PMC3894931; doi:10.1371/journal.pone.0080680)
Supplement: Data S1 — Raw data for the ms. (ZIP) [file pone.0080680.s002.zip › raw data for the ms/log(e3,v5).txt]

23:13:04:  
23:13:04: *****************************
23:13:04: Experment 3, group size = 200, informed = 20, 10%
23:13:04: Speed range: 0.36 to 0.44 m/s
23:13:04:  
23:13:59: Round:1. Arrived at target.Amount = 200
23:13:59: Time used: 55.37
23:14:58: Round:2. Arrived at target.Amount = 200
23:14:58: Time used: 58.20
23:15:55: Round: 3. Didn't arrive.
23:15:55: Time used: 57.17
23:16:51: Round:4. Arrived at target.Amount = 198
23:16:51: Time used: 55.73
23:17:49: Round:5. Arrived at target.Amount = 200
23:17:49: Time used: 58.58
23:18:46: Round:6. Arrived at target.Amount = 200
23:18:46: Time used: 56.87
23:19:39: Round:7. Arrived at target.Amount = 199
23:19:39: Time used: 53.05
23:20:40: Round:8. Arrived at target.Amount = 200
23:20:40: Time used: 60.58
23:21:42: Round:9. Arrived at target.Amount = 200
23:21:42: Time used: 61.88
23:22:38: Round:10. Arrived at target.Amount = 200
23:22:38: Time used: 56.07
23:23:36: Round:11. Arrived at target.Amount = 192
23:23:36: Time used: 58.00
23:24:32: Round:12. Arrived at target.Amount = 200
23:24:32: Time used: 56.12
23:25:33: Round:13. Arrived at target.Amount = 200
23:25:33: Time used: 61.57
23:26:31: Round:14. Arrived at target.Amount = 200
23:26:31: Time used: 57.75
23:27:30: Round:15. Arrived at target.Amount = 200
23:27:30: Time used: 58.80
23:28:31: Round:16. Arrived at target.Amount = 200
23:28:31: Time used: 61.57
23:29:33: Round:17. Arrived at target.Amount = 200
23:29:33: Time used: 61.90
23:30:29: Round:18. Arrived at target.Amount = 200
23:30:29: Time used: 55.32
23:31:28: Round:19. Arrived at target.Amount = 200
23:31:28: Time used: 58.93
23:32:26: Round:20. Arrived at target.Amount = 200
23:32:26: Time used: 58.87
23:33:25: Round: 21. Didn't arrive.
23:33:25: Time used: 58.08
23:34:19: Round:22. Arrived at target.Amount = 200
23:34:19: Time used: 54.50
23:35:14: Round:23. Arrived at target.Amount = 199
23:35:14: Time used: 55.15
23:36:08: Round: 24. Didn't arrive.
23:36:08: Time used: 53.42
23:37:03: Round:25. Arrived at target.Amount = 200
23:37:03: Time used: 55.20
23:38:11: Round:26. Arrived at target.Amount = 200
23:38:11: Time used: 67.87
23:39:06: Round:27. Arrived at target.Amount = 198
23:39:06: Time used: 55.13
23:39:59: Round:28. Arrived at target.Amount = 198
23:39:59: Time used: 53.08
23:40:52: Round:29. Arrived at target.Amount = 198
23:40:52: Time used: 53.20
23:41:49: Round:30. Arrived at target.Amount = 200
23:41:49: Time used: 57.00
23:42:46: Round: 31. Didn't arrive.
23:42:46: Time used: 56.88
23:43:40: Round: 32. Didn't arrive.
23:43:40: Time used: 54.50
23:44:36: Round:33. Arrived at target.Amount = 199
23:44:36: Time used: 55.05
23:45:35: Round:34. Arrived at target.Amount = 200
23:45:35: Time used: 59.15
23:46:30: Round:35. Arrived at target.Amount = 198
23:46:30: Time used: 55.18
23:47:26: Round:36. Arrived at target.Amount = 197
23:47:26: Time used: 55.68
23:48:25: Round:37. Arrived at target.Amount = 198
23:48:25: Time used: 59.35
23:49:24: Round:38. Arrived at target.Amount = 200
23:49:24: Time used: 58.78
23:50:18: Round:39. Arrived at target.Amount = 200
23:50:18: Time used: 54.77
23:51:14: Round:40. Arrived at target.Amount = 200
23:51:14: Time used: 55.18
23:52:10: Round:41. Arrived at target.Amount = 200
23:52:10: Time used: 56.37
23:53:10: Round:42. Arrived at target.Amount = 200
23:53:10: Time used: 60.23
23:54:07: Round: 43. Didn't arrive.
23:54:07: Time used: 57.25
23:55:06: Round:44. Arrived at target.Amount = 196
23:55:06: Time used: 58.65
23:56:06: Round:45. Arrived at target.Amount = 200
23:56:06: Time used: 59.87
23:57:05: Round:46. Arrived at target.Amount = 198
23:57:05: Time used: 58.58
23:58:07: Round:47. Arrived at target.Amount = 200
23:58:07: Time used: 62.32
23:59:05: Round: 48. Didn't arrive.
23:59:05: Time used: 58.08
00:00:03: Round: 49. Didn't arrive.
00:00:03: Time used: 58.47
00:01:22: Round:50. Arrived at target.Amount = 200
00:01:22: Time used: 79.02
00:02:20: Round: 51. Didn't arrive.
00:02:20: Time used: 57.05
00:03:15: Round:52. Arrived at target.Amount = 200
00:03:15: Time used: 55.53
00:04:11: Round:53. Arrived at target.Amount = 199
00:04:11: Time used: 56.00
00:05:07: Round:54. Arrived at target.Amount = 200
00:05:07: Time used: 56.43
00:06:11: Round:55. Arrived at target.Amount = 200
00:06:11: Time used: 63.30
00:07:10: Round:56. Arrived at target.Amount = 199
00:07:10: Time used: 59.73
00:08:06: Round:57. Arrived at target.Amount = 199
00:08:06: Time used: 55.87
00:09:05: Round:58. Arrived at target.Amount = 200
00:09:05: Time used: 58.77
00:10:03: Round:59. Arrived at target.Amount = 200
00:10:03: Time used: 57.90
00:11:04: Round:60. Arrived at target.Amount = 200
00:11:04: Time used: 60.82
00:12:06: Round:61. Arrived at target.Amount = 200
00:12:06: Time used: 61.73
00:13:03: Round:62. Arrived at target.Amount = 199
00:13:03: Time used: 57.47
00:14:00: Round:63. Arrived at target.Amount = 199
00:14:00: Time used: 57.08
00:15:01: Round: 64. Didn't arrive.
00:15:01: Time used: 60.37
00:16:01: Round:65. Arrived at target.Amount = 200
00:16:01: Time used: 60.82
00:16:59: Round:66. Arrived at target.Amount = 200
00:16:59: Time used: 58.10
00:17:56: Round:67. Arrived at target.Amount = 200
00:17:56: Time used: 56.97
00:18:56: Round:68. Arrived at target.Amount = 200
00:18:56: Time used: 59.13
00:20:06: Round:69. Arrived at target.Amount = 200
00:20:06: Time used: 70.25
00:21:00: Round:70. Arrived at target.Amount = 200
00:21:00: Time used: 54.62
00:22:10: Round: 71. Didn't arrive.
00:22:10: Time used: 70.03
00:23:06: Round:72. Arrived at target.Amount = 198
00:23:06: Time used: 55.77
00:24:01: Round:73. Arrived at target.Amount = 200
00:24:01: Time used: 54.52
00:24:55: Round: 74. Didn't arrive.
00:24:55: Time used: 54.17
00:25:52: Round: 75. Didn't arrive.
00:25:52: Time used: 57.23
00:26:52: Round:76. Arrived at target.Amount = 200
00:26:52: Time used: 59.68
00:27:50: Round:77. Arrived at target.Amount = 200
00:27:50: Time used: 57.75
00:28:45: Round:78. Arrived at target.Amount = 200
00:28:45: Time used: 55.18
00:29:43: Round: 79. Didn't arrive.
00:29:43: Time used: 58.30
00:30:44: Round: 80. Didn't arrive.
00:30:44: Time used: 60.80
00:31:44: Round:81. Arrived at target.Amount = 200
00:31:44: Time used: 60.40
00:32:45: Round:82. Arrived at target.Amount = 200
00:32:45: Time used: 60.85
00:33:40: Round:83. Arrived at target.Amount = 200
00:33:40: Time used: 55.25
00:34:39: Round:84. Arrived at target.Amount = 199
00:34:39: Time used: 58.85
00:35:37: Round:85. Arrived at target.Amount = 200
00:35:37: Time used: 57.90
00:36:35: Round:86. Arrived at target.Amount = 197
00:36:35: Time used: 57.67
00:37:35: Round: 87. Didn't arrive.
00:37:35: Time used: 60.37
00:38:38: Round: 88. Didn't arrive.
00:38:38: Time used: 63.33
00:39:41: Round:89. Arrived at target.Amount = 200
00:39:41: Time used: 62.73
00:40:46: Round:90. Arrived at target.Amount = 200
00:40:46: Time used: 64.37
00:41:42: Round:91. Arrived at target.Amount = 200
00:41:42: Time used: 56.67
00:42:41: Round:92. Arrived at target.Amount = 200
00:42:41: Time used: 58.47
00:43:38: Round:93. Arrived at target.Amount = 200
00:43:38: Time used: 57.62
00:44:35: Round:94. Arrived at target.Amount = 197
00:44:35: Time used: 56.25
00:45:33: Round: 95. Didn't arrive.
00:45:33: Time used: 58.05
00:46:32: Round:96. Arrived at target.Amount = 200
00:46:32: Time used: 59.43
00:47:27: Round:97. Arrived at target.Amount = 200
00:47:27: Time used: 54.92
00:48:26: Round: 98. Didn't arrive.
00:48:26: Time used: 58.62
00:49:26: Round:99. Arrived at target.Amount = 200
00:49:26: Time used: 60.00
00:50:25: Round:100. Arrived at target.Amount = 200
00:50:25: Time used: 59.70
