# Supplementary material for: Computer Simulation of Leadership, Consensus Decision Making and Collective Behaviour in Humans
Source: PLoS One. 2014 Jan 17;9(1):e80680. doi: 10.1371/journal.pone.0080680 (PMC3894931; doi:10.1371/journal.pone.0080680)
Supplement: Data S1 — Raw data for the ms. (ZIP) [file pone.0080680.s002.zip › raw data for the ms/log(e3,v6).txt]

10:00:40:  
10:00:41: *****************************
10:00:41: Experment 3, group size = 200, informed = 30, 15%
10:00:41: Speed range: 0.36 to 0.44 m/s
10:00:41:  
10:01:36: Round:1. Arrived at target.Amount = 200
10:01:36: Time used: 54.93
10:02:30: Round:2. Arrived at target.Amount = 198
10:02:30: Time used: 54.23
10:03:25: Round: 3. Didn't arrive.
10:03:25: Time used: 54.48
10:04:17: Round:4. Arrived at target.Amount = 199
10:04:17: Time used: 52.60
10:05:14: Round:5. Arrived at target.Amount = 200
10:05:14: Time used: 56.50
10:06:10: Round:6. Arrived at target.Amount = 200
10:06:10: Time used: 55.77
10:07:03: Round:7. Arrived at target.Amount = 200
10:07:03: Time used: 53.33
10:07:56: Round:8. Arrived at target.Amount = 200
10:07:56: Time used: 53.12
10:08:46: Round:9. Arrived at target.Amount = 195
10:08:46: Time used: 49.75
10:09:39: Round:10. Arrived at target.Amount = 199
10:09:39: Time used: 52.60
10:10:31: Round:11. Arrived at target.Amount = 196
10:10:31: Time used: 52.55
10:11:26: Round:12. Arrived at target.Amount = 199
10:11:26: Time used: 55.02
10:12:20: Round:13. Arrived at target.Amount = 200
10:12:20: Time used: 53.82
10:13:15: Round:14. Arrived at target.Amount = 200
10:13:15: Time used: 55.03
10:14:08: Round:15. Arrived at target.Amount = 199
10:14:08: Time used: 53.42
10:15:04: Round:16. Arrived at target.Amount = 198
10:15:04: Time used: 55.27
10:16:00: Round:17. Arrived at target.Amount = 198
10:16:00: Time used: 56.45
10:16:56: Round:18. Arrived at target.Amount = 200
10:16:56: Time used: 55.38
10:17:51: Round:19. Arrived at target.Amount = 200
10:17:51: Time used: 55.98
10:18:44: Round:20. Arrived at target.Amount = 199
10:18:44: Time used: 52.40
10:19:36: Round:21. Arrived at target.Amount = 197
10:19:36: Time used: 52.40
10:20:30: Round:22. Arrived at target.Amount = 199
10:20:30: Time used: 54.03
10:21:24: Round:23. Arrived at target.Amount = 200
10:21:24: Time used: 53.17
10:22:50: Round: 24. Didn't arrive.
10:22:50: Time used: 86.25
10:23:44: Round:25. Arrived at target.Amount = 199
10:23:44: Time used: 53.83
10:24:34: Round:26. Arrived at target.Amount = 197
10:24:34: Time used: 50.83
10:25:27: Round:27. Arrived at target.Amount = 200
10:25:27: Time used: 52.57
10:26:22: Round: 28. Didn't arrive.
10:26:22: Time used: 54.87
10:27:15: Round:29. Arrived at target.Amount = 197
10:27:15: Time used: 53.55
10:28:06: Round:30. Arrived at target.Amount = 195
10:28:06: Time used: 50.55
10:28:59: Round:31. Arrived at target.Amount = 195
10:28:59: Time used: 52.97
10:29:52: Round:32. Arrived at target.Amount = 200
10:29:52: Time used: 52.97
10:30:47: Round: 33. Didn't arrive.
10:30:47: Time used: 54.88
10:31:38: Round:34. Arrived at target.Amount = 196
10:31:38: Time used: 50.87
10:32:31: Round:35. Arrived at target.Amount = 197
10:32:31: Time used: 52.98
10:33:29: Round: 36. Didn't arrive.
10:33:29: Time used: 57.20
10:34:24: Round:37. Arrived at target.Amount = 200
10:34:24: Time used: 55.13
10:35:17: Round:38. Arrived at target.Amount = 200
10:35:17: Time used: 53.12
10:36:10: Round:39. Arrived at target.Amount = 197
10:36:10: Time used: 53.20
10:37:04: Round:40. Arrived at target.Amount = 200
10:37:04: Time used: 53.72
10:37:55: Round:41. Arrived at target.Amount = 200
10:37:55: Time used: 50.93
10:38:53: Round:42. Arrived at target.Amount = 200
10:38:53: Time used: 58.27
10:39:49: Round:43. Arrived at target.Amount = 200
10:39:49: Time used: 55.55
10:40:43: Round: 44. Didn't arrive.
10:40:43: Time used: 54.63
10:41:38: Round:45. Arrived at target.Amount = 200
10:41:38: Time used: 54.68
10:42:33: Round:46. Arrived at target.Amount = 199
10:42:33: Time used: 54.43
10:43:23: Round: 47. Didn't arrive.
10:43:23: Time used: 50.20
10:44:17: Round:48. Arrived at target.Amount = 200
10:44:17: Time used: 53.75
10:45:09: Round:49. Arrived at target.Amount = 199
10:45:09: Time used: 52.47
10:46:00: Round:50. Arrived at target.Amount = 198
10:46:00: Time used: 50.90
10:46:55: Round:51. Arrived at target.Amount = 200
10:46:55: Time used: 55.18
10:47:49: Round:52. Arrived at target.Amount = 199
10:47:49: Time used: 53.68
10:48:43: Round:53. Arrived at target.Amount = 200
10:48:43: Time used: 53.72
10:49:36: Round: 54. Didn't arrive.
10:49:36: Time used: 53.30
10:50:31: Round:55. Arrived at target.Amount = 200
10:50:31: Time used: 55.47
10:51:25: Round:56. Arrived at target.Amount = 198
10:51:25: Time used: 53.92
10:52:17: Round:57. Arrived at target.Amount = 195
10:52:17: Time used: 52.28
10:53:11: Round:58. Arrived at target.Amount = 199
10:53:11: Time used: 53.37
10:54:01: Round:59. Arrived at target.Amount = 191
10:54:01: Time used: 49.88
10:54:56: Round:60. Arrived at target.Amount = 199
10:54:56: Time used: 55.67
10:55:48: Round:61. Arrived at target.Amount = 192
10:55:48: Time used: 51.88
10:56:40: Round:62. Arrived at target.Amount = 198
10:56:40: Time used: 51.83
10:57:32: Round:63. Arrived at target.Amount = 198
10:57:32: Time used: 52.13
10:58:27: Round: 64. Didn't arrive.
10:58:27: Time used: 54.35
10:59:22: Round: 65. Didn't arrive.
10:59:22: Time used: 55.10
11:00:15: Round: 66. Didn't arrive.
11:00:15: Time used: 53.67
11:01:08: Round:67. Arrived at target.Amount = 200
11:01:08: Time used: 52.77
11:02:02: Round: 68. Didn't arrive.
11:02:02: Time used: 54.35
11:02:59: Round:69. Arrived at target.Amount = 200
11:02:59: Time used: 56.33
11:03:53: Round:70. Arrived at target.Amount = 200
11:03:53: Time used: 54.40
11:04:47: Round:71. Arrived at target.Amount = 197
11:04:47: Time used: 54.22
11:05:41: Round:72. Arrived at target.Amount = 195
11:05:41: Time used: 53.67
11:06:34: Round:73. Arrived at target.Amount = 199
11:06:34: Time used: 52.73
11:07:30: Round:74. Arrived at target.Amount = 200
11:07:30: Time used: 55.80
11:08:22: Round:75. Arrived at target.Amount = 200
11:08:22: Time used: 51.85
11:09:17: Round:76. Arrived at target.Amount = 200
11:09:17: Time used: 55.23
11:10:11: Round:77. Arrived at target.Amount = 200
11:10:11: Time used: 54.43
11:11:04: Round:78. Arrived at target.Amount = 200
11:11:04: Time used: 53.15
11:11:57: Round:79. Arrived at target.Amount = 200
11:11:57: Time used: 52.23
11:12:50: Round: 80. Didn't arrive.
11:12:50: Time used: 53.42
11:13:43: Round:81. Arrived at target.Amount = 199
11:13:43: Time used: 53.30
11:14:37: Round:82. Arrived at target.Amount = 200
11:14:37: Time used: 53.57
11:15:30: Round:83. Arrived at target.Amount = 200
11:15:30: Time used: 53.65
11:16:26: Round: 84. Didn't arrive.
11:16:26: Time used: 55.47
11:17:19: Round:85. Arrived at target.Amount = 200
11:17:19: Time used: 53.13
11:18:13: Round:86. Arrived at target.Amount = 200
11:18:13: Time used: 54.30
11:19:08: Round:87. Arrived at target.Amount = 200
11:19:08: Time used: 54.67
11:20:02: Round:88. Arrived at target.Amount = 200
11:20:02: Time used: 54.28
11:20:56: Round:89. Arrived at target.Amount = 197
11:20:56: Time used: 53.42
11:21:49: Round:90. Arrived at target.Amount = 200
11:21:49: Time used: 53.40
11:22:43: Round:91. Arrived at target.Amount = 200
11:22:43: Time used: 53.68
11:23:37: Round:92. Arrived at target.Amount = 200
11:23:37: Time used: 54.37
11:24:31: Round: 93. Didn't arrive.
11:24:31: Time used: 53.97
11:25:26: Round:94. Arrived at target.Amount = 198
11:25:26: Time used: 54.63
11:26:21: Round:95. Arrived at target.Amount = 200
11:26:21: Time used: 55.43
11:27:22: Round:96. Arrived at target.Amount = 200
11:27:22: Time used: 60.48
11:28:20: Round:97. Arrived at target.Amount = 200
11:28:20: Time used: 58.23
11:29:11: Round:98. Arrived at target.Amount = 198
11:29:11: Time used: 51.13
11:30:08: Round:99. Arrived at target.Amount = 200
11:30:08: Time used: 56.60
11:31:03: Round:100. Arrived at target.Amount = 200
11:31:03: Time used: 55.48
