# Supplementary material for: Computer Simulation of Leadership, Consensus Decision Making and Collective Behaviour in Humans
Source: PLoS One. 2014 Jan 17;9(1):e80680. doi: 10.1371/journal.pone.0080680 (PMC3894931; doi:10.1371/journal.pone.0080680)
Supplement: Data S1 — Raw data for the ms. (ZIP) [file pone.0080680.s002.zip › raw data for the ms/log(e3,v7).txt]

16:37:28:  
16:37:28: *****************************
16:37:28: Experment 3, group size = 200, informed = 30.
16:37:28: Speed range: 0.72 to 0.88 m/s
16:37:28:  
16:37:57: Round:1. Arrived at target.Amount = 200
16:37:57: Time used: 28.27
16:38:26: Round:2. Arrived at target.Amount = 200
16:38:26: Time used: 27.72
16:38:54: Round: 3. Didn't arrive.
16:38:54: Time used: 26.38
16:39:22: Round: 4. Didn't arrive.
16:39:22: Time used: 26.87
16:39:51: Round: 5. Didn't arrive.
16:39:51: Time used: 27.35
16:40:19: Round:6. Arrived at target.Amount = 200
16:40:19: Time used: 26.10
16:40:47: Round: 7. Didn't arrive.
16:40:47: Time used: 27.03
16:41:14: Round: 8. Didn't arrive.
16:41:14: Time used: 26.23
16:41:48: Round:9. Arrived at target.Amount = 200
16:41:48: Time used: 32.32
16:42:22: Round:10. Arrived at target.Amount = 200
16:42:22: Time used: 31.55
16:42:50: Round:11. Arrived at target.Amount = 193
16:42:50: Time used: 27.23
16:43:17: Round:12. Arrived at target.Amount = 200
16:43:17: Time used: 25.83
16:43:45: Round:13. Arrived at target.Amount = 200
16:43:45: Time used: 25.88
16:44:15: Round: 14. Didn't arrive.
16:44:15: Time used: 28.53
16:44:44: Round:15. Arrived at target.Amount = 200
16:44:44: Time used: 27.70
16:45:12: Round:16. Arrived at target.Amount = 200
16:45:12: Time used: 27.33
16:45:41: Round:17. Arrived at target.Amount = 200
16:45:41: Time used: 26.90
16:46:09: Round: 18. Didn't arrive.
16:46:09: Time used: 26.67
16:46:36: Round:19. Arrived at target.Amount = 199
16:46:36: Time used: 26.05
16:47:06: Round: 20. Didn't arrive.
16:47:06: Time used: 28.65
16:47:34: Round:21. Arrived at target.Amount = 200
16:47:34: Time used: 26.50
16:48:02: Round:22. Arrived at target.Amount = 197
16:48:02: Time used: 26.63
16:48:30: Round:23. Arrived at target.Amount = 200
16:48:30: Time used: 26.20
16:48:57: Round:24. Arrived at target.Amount = 199
16:48:57: Time used: 26.03
16:49:26: Round:25. Arrived at target.Amount = 200
16:49:26: Time used: 27.50
16:49:53: Round:26. Arrived at target.Amount = 198
16:49:53: Time used: 26.03
16:50:24: Round:27. Arrived at target.Amount = 200
16:50:24: Time used: 28.80
16:50:51: Round:28. Arrived at target.Amount = 200
16:50:51: Time used: 25.67
16:51:17: Round:29. Arrived at target.Amount = 199
16:51:17: Time used: 25.13
16:51:45: Round:30. Arrived at target.Amount = 197
16:51:45: Time used: 26.82
16:52:14: Round:31. Arrived at target.Amount = 200
16:52:14: Time used: 27.20
16:52:46: Round:32. Arrived at target.Amount = 199
16:52:46: Time used: 30.95
16:53:14: Round:33. Arrived at target.Amount = 200
16:53:14: Time used: 26.50
16:53:45: Round:34. Arrived at target.Amount = 200
16:53:45: Time used: 29.45
16:54:13: Round:35. Arrived at target.Amount = 200
16:54:13: Time used: 27.17
16:54:43: Round:36. Arrived at target.Amount = 200
16:54:43: Time used: 27.65
16:55:10: Round:37. Arrived at target.Amount = 200
16:55:10: Time used: 26.53
16:55:38: Round:38. Arrived at target.Amount = 200
16:55:38: Time used: 26.57
16:56:07: Round:39. Arrived at target.Amount = 199
16:56:07: Time used: 27.55
16:56:35: Round:40. Arrived at target.Amount = 200
16:56:35: Time used: 26.15
16:57:03: Round:41. Arrived at target.Amount = 197
16:57:03: Time used: 27.25
16:57:34: Round: 42. Didn't arrive.
16:57:34: Time used: 28.92
16:58:03: Round:43. Arrived at target.Amount = 200
16:58:03: Time used: 27.82
16:58:29: Round:44. Arrived at target.Amount = 200
16:58:29: Time used: 25.15
16:59:04: Round:45. Arrived at target.Amount = 200
16:59:04: Time used: 32.88
16:59:32: Round: 46. Didn't arrive.
16:59:32: Time used: 27.07
17:00:00: Round:47. Arrived at target.Amount = 200
17:00:00: Time used: 26.52
17:00:28: Round:48. Arrived at target.Amount = 200
17:00:28: Time used: 26.72
17:00:56: Round:49. Arrived at target.Amount = 196
17:00:56: Time used: 26.60
17:01:25: Round:50. Arrived at target.Amount = 200
17:01:25: Time used: 27.55
17:01:53: Round:51. Arrived at target.Amount = 198
17:01:53: Time used: 26.67
17:02:22: Round:52. Arrived at target.Amount = 200
17:02:22: Time used: 27.42
17:02:52: Round: 53. Didn't arrive.
17:02:52: Time used: 28.42
17:03:26: Round:54. Arrived at target.Amount = 199
17:03:26: Time used: 32.78
17:03:55: Round:55. Arrived at target.Amount = 200
17:03:55: Time used: 27.40
17:04:25: Round:56. Arrived at target.Amount = 199
17:04:25: Time used: 28.43
17:04:54: Round:57. Arrived at target.Amount = 200
17:04:54: Time used: 27.18
17:05:21: Round:58. Arrived at target.Amount = 200
17:05:21: Time used: 25.75
17:05:55: Round:59. Arrived at target.Amount = 200
17:05:55: Time used: 32.68
17:06:27: Round:60. Arrived at target.Amount = 198
17:06:27: Time used: 30.38
17:06:57: Round:61. Arrived at target.Amount = 200
17:06:57: Time used: 28.30
17:07:25: Round:62. Arrived at target.Amount = 200
17:07:25: Time used: 27.22
17:07:54: Round:63. Arrived at target.Amount = 200
17:07:54: Time used: 27.18
17:08:21: Round: 64. Didn't arrive.
17:08:21: Time used: 26.38
17:08:49: Round:65. Arrived at target.Amount = 199
17:08:49: Time used: 26.32
17:09:19: Round:66. Arrived at target.Amount = 200
17:09:19: Time used: 28.08
17:09:47: Round:67. Arrived at target.Amount = 199
17:09:47: Time used: 26.68
17:10:15: Round:68. Arrived at target.Amount = 200
17:10:15: Time used: 26.65
17:10:43: Round:69. Arrived at target.Amount = 200
17:10:43: Time used: 26.65
17:11:11: Round:70. Arrived at target.Amount = 200
17:11:11: Time used: 27.40
17:11:39: Round:71. Arrived at target.Amount = 199
17:11:39: Time used: 26.70
17:12:08: Round:72. Arrived at target.Amount = 200
17:12:08: Time used: 26.98
17:12:36: Round: 73. Didn't arrive.
17:12:36: Time used: 26.95
17:13:04: Round:74. Arrived at target.Amount = 195
17:13:04: Time used: 27.17
17:13:33: Round:75. Arrived at target.Amount = 200
17:13:33: Time used: 27.13
17:14:01: Round:76. Arrived at target.Amount = 196
17:14:01: Time used: 27.08
17:14:29: Round:77. Arrived at target.Amount = 199
17:14:29: Time used: 26.30
17:14:57: Round:78. Arrived at target.Amount = 200
17:14:57: Time used: 26.70
17:15:24: Round:79. Arrived at target.Amount = 200
17:15:24: Time used: 25.80
17:15:52: Round: 80. Didn't arrive.
17:15:52: Time used: 25.95
17:16:21: Round:81. Arrived at target.Amount = 194
17:16:21: Time used: 27.60
17:16:49: Round:82. Arrived at target.Amount = 199
17:16:49: Time used: 26.70
17:17:17: Round:83. Arrived at target.Amount = 198
17:17:17: Time used: 27.20
17:17:45: Round:84. Arrived at target.Amount = 200
17:17:45: Time used: 26.18
17:18:14: Round:85. Arrived at target.Amount = 200
17:18:14: Time used: 27.28
17:18:44: Round:86. Arrived at target.Amount = 200
17:18:44: Time used: 29.35
17:19:12: Round:87. Arrived at target.Amount = 198
17:19:12: Time used: 26.57
17:19:41: Round:88. Arrived at target.Amount = 200
17:19:41: Time used: 27.17
17:20:08: Round:89. Arrived at target.Amount = 196
17:20:08: Time used: 25.52
17:20:37: Round: 90. Didn't arrive.
17:20:37: Time used: 27.92
17:21:06: Round:91. Arrived at target.Amount = 200
17:21:06: Time used: 27.13
17:21:35: Round:92. Arrived at target.Amount = 200
17:21:35: Time used: 27.53
17:22:05: Round:93. Arrived at target.Amount = 200
17:22:05: Time used: 29.07
17:22:33: Round:94. Arrived at target.Amount = 200
17:22:33: Time used: 26.07
17:23:01: Round:95. Arrived at target.Amount = 200
17:23:01: Time used: 26.70
17:23:30: Round: 96. Didn't arrive.
17:23:30: Time used: 28.02
17:23:59: Round: 97. Didn't arrive.
17:23:59: Time used: 27.83
17:24:28: Round:98. Arrived at target.Amount = 196
17:24:28: Time used: 26.80
17:24:59: Round: 99. Didn't arrive.
17:24:59: Time used: 29.58
17:25:26: Round:100. Arrived at target.Amount = 200
17:25:26: Time used: 26.20
