# Supplementary material for: Computer Simulation of Leadership, Consensus Decision Making and Collective Behaviour in Humans
Source: PLoS One. 2014 Jan 17;9(1):e80680. doi: 10.1371/journal.pone.0080680 (PMC3894931; doi:10.1371/journal.pone.0080680)
Supplement: Data S1 — Raw data for the ms. (ZIP) [file pone.0080680.s002.zip › raw data for the ms/log(e3,v8).txt]

14:53:46: 
14:53:46: *****************************
14:53:46: Experment 3, group size = 200, informed = 20. 
14:53:46: Speed range: 0.72 to 0.88 m/s
14:53:46:  
14:54:16: Round:1. Arrived at target.Amount = 196
14:54:16: Time used: 28.78
14:54:44: Round: 2. Didn't arrive.
14:54:44: Time used: 27.87
14:55:11: Round:3. Arrived at target.Amount = 200
14:55:11: Time used: 27.87
14:55:48: Round: 4. Didn't arrive.
14:55:48: Time used: 36.63
14:56:19: Round:5. Arrived at target.Amount = 200
14:56:19: Time used: 30.63
14:56:47: Round:6. Arrived at target.Amount = 198
14:56:47: Time used: 27.32
14:57:14: Round:7. Arrived at target.Amount = 198
14:57:14: Time used: 27.07
14:57:43: Round:8. Arrived at target.Amount = 200
14:57:43: Time used: 28.87
14:58:14: Round:9. Arrived at target.Amount = 200
14:58:14: Time used: 31.57
14:58:49: Round: 10. Didn't arrive.
14:58:49: Time used: 35.15
14:59:20: Round:11. Arrived at target.Amount = 200
14:59:20: Time used: 30.47
14:59:47: Round:12. Arrived at target.Amount = 200
14:59:47: Time used: 27.27
15:00:18: Round:13. Arrived at target.Amount = 200
15:00:18: Time used: 31.27
15:00:47: Round:14. Arrived at target.Amount = 200
15:00:47: Time used: 28.77
15:01:18: Round:15. Arrived at target.Amount = 200
15:01:18: Time used: 30.43
15:01:45: Round:16. Arrived at target.Amount = 200
15:01:45: Time used: 27.78
15:02:14: Round:17. Arrived at target.Amount = 200
15:02:14: Time used: 28.68
15:02:42: Round: 18. Didn't arrive.
15:02:42: Time used: 27.40
15:03:16: Round:19. Arrived at target.Amount = 200
15:03:16: Time used: 33.23
15:03:48: Round: 20. Didn't arrive.
15:03:48: Time used: 32.03
15:04:21: Round:21. Arrived at target.Amount = 200
15:04:21: Time used: 31.92
15:04:55: Round:22. Arrived at target.Amount = 200
15:04:55: Time used: 32.33
15:05:25: Round:23. Arrived at target.Amount = 198
15:05:25: Time used: 28.40
15:05:53: Round:24. Arrived at target.Amount = 200
15:05:53: Time used: 27.37
15:06:22: Round:25. Arrived at target.Amount = 200
15:06:22: Time used: 27.32
15:06:54: Round: 26. Didn't arrive.
15:06:54: Time used: 31.12
15:07:25: Round: 27. Didn't arrive.
15:07:25: Time used: 29.18
15:07:58: Round:28. Arrived at target.Amount = 200
15:07:58: Time used: 31.92
15:08:30: Round:29. Arrived at target.Amount = 200
15:08:30: Time used: 29.97
15:08:59: Round:30. Arrived at target.Amount = 200
15:08:59: Time used: 28.10
15:09:32: Round: 31. Didn't arrive.
15:09:32: Time used: 31.80
15:10:02: Round:32. Arrived at target.Amount = 200
15:10:02: Time used: 28.70
15:10:31: Round:33. Arrived at target.Amount = 200
15:10:31: Time used: 27.18
15:11:04: Round: 34. Didn't arrive.
15:11:04: Time used: 32.05
15:11:34: Round:35. Arrived at target.Amount = 200
15:11:34: Time used: 28.77
15:12:04: Round:36. Arrived at target.Amount = 200
15:12:04: Time used: 28.47
15:12:33: Round:37. Arrived at target.Amount = 200
15:12:33: Time used: 27.07
15:13:09: Round: 38. Didn't arrive.
15:13:09: Time used: 34.75
15:13:39: Round:39. Arrived at target.Amount = 200
15:13:39: Time used: 28.92
15:14:08: Round:40. Arrived at target.Amount = 200
15:14:08: Time used: 28.05
15:14:37: Round:41. Arrived at target.Amount = 200
15:14:37: Time used: 28.32
15:15:04: Round:42. Arrived at target.Amount = 197
15:15:04: Time used: 25.65
15:15:33: Round: 43. Didn't arrive.
15:15:33: Time used: 27.65
15:16:04: Round:44. Arrived at target.Amount = 200
15:16:04: Time used: 29.37
15:16:42: Round: 45. Didn't arrive.
15:16:42: Time used: 36.10
15:17:11: Round:46. Arrived at target.Amount = 200
15:17:11: Time used: 28.12
15:17:42: Round:47. Arrived at target.Amount = 200
15:17:42: Time used: 29.03
15:18:15: Round:48. Arrived at target.Amount = 200
15:18:15: Time used: 31.97
15:18:46: Round:49. Arrived at target.Amount = 200
15:18:46: Time used: 29.77
15:19:24: Round: 50. Didn't arrive.
15:19:24: Time used: 36.22
15:20:08: Round: 51. Didn't arrive.
15:20:08: Time used: 42.18
15:20:38: Round:52. Arrived at target.Amount = 200
15:20:38: Time used: 28.20
15:21:07: Round:53. Arrived at target.Amount = 192
15:21:07: Time used: 27.98
15:21:36: Round:54. Arrived at target.Amount = 200
15:21:36: Time used: 27.28
15:22:09: Round:55. Arrived at target.Amount = 198
15:22:09: Time used: 31.27
15:22:40: Round:56. Arrived at target.Amount = 200
15:22:40: Time used: 29.65
15:23:10: Round: 57. Didn't arrive.
15:23:10: Time used: 28.90
15:23:40: Round:58. Arrived at target.Amount = 200
15:23:40: Time used: 28.88
15:24:09: Round:59. Arrived at target.Amount = 200
15:24:09: Time used: 27.32
15:24:38: Round:60. Arrived at target.Amount = 200
15:24:38: Time used: 28.28
15:25:08: Round:61. Arrived at target.Amount = 200
15:25:08: Time used: 28.05
15:25:42: Round:62. Arrived at target.Amount = 200
15:25:42: Time used: 32.90
15:26:15: Round: 63. Didn't arrive.
15:26:15: Time used: 31.05
15:26:45: Round: 64. Didn't arrive.
15:26:45: Time used: 28.42
15:27:17: Round:65. Arrived at target.Amount = 200
15:27:17: Time used: 30.58
15:28:04: Round: 66. Didn't arrive.
15:28:04: Time used: 44.83
15:28:33: Round:67. Arrived at target.Amount = 197
15:28:33: Time used: 28.13
15:29:02: Round:68. Arrived at target.Amount = 200
15:29:02: Time used: 27.77
15:29:40: Round: 69. Didn't arrive.
15:29:40: Time used: 35.62
15:30:15: Round: 70. Didn't arrive.
15:30:15: Time used: 33.83
15:30:46: Round:71. Arrived at target.Amount = 200
15:30:46: Time used: 29.27
15:31:21: Round:72. Arrived at target.Amount = 200
15:31:21: Time used: 33.65
15:31:59: Round: 73. Didn't arrive.
15:31:59: Time used: 36.25
15:32:28: Round:74. Arrived at target.Amount = 200
15:32:28: Time used: 27.93
15:33:04: Round:75. Arrived at target.Amount = 200
15:33:04: Time used: 34.20
15:33:34: Round:76. Arrived at target.Amount = 200
15:33:34: Time used: 28.50
15:34:06: Round: 77. Didn't arrive.
15:34:06: Time used: 30.20
15:34:53: Round: 78. Didn't arrive.
15:34:53: Time used: 44.73
15:35:22: Round:79. Arrived at target.Amount = 200
15:35:22: Time used: 27.90
15:35:53: Round: 80. Didn't arrive.
15:35:53: Time used: 29.28
15:36:22: Round: 81. Didn't arrive.
15:36:22: Time used: 28.15
15:36:54: Round:82. Arrived at target.Amount = 200
15:36:54: Time used: 30.60
15:37:25: Round:83. Arrived at target.Amount = 198
15:37:25: Time used: 29.03
15:37:53: Round:84. Arrived at target.Amount = 198
15:37:53: Time used: 27.35
15:38:24: Round:85. Arrived at target.Amount = 200
15:38:24: Time used: 28.95
15:38:54: Round: 86. Didn't arrive.
15:38:54: Time used: 29.08
15:39:28: Round:87. Arrived at target.Amount = 200
15:39:28: Time used: 31.92
15:40:04: Round:88. Arrived at target.Amount = 199
15:40:04: Time used: 34.85
15:40:40: Round: 89. Didn't arrive.
15:40:40: Time used: 34.67
15:41:11: Round:90. Arrived at target.Amount = 199
15:41:11: Time used: 29.37
15:41:44: Round: 91. Didn't arrive.
15:41:44: Time used: 31.53
15:42:12: Round:92. Arrived at target.Amount = 199
15:42:12: Time used: 26.82
15:42:43: Round:93. Arrived at target.Amount = 200
15:42:43: Time used: 28.83
15:43:18: Round:94. Arrived at target.Amount = 200
15:43:18: Time used: 33.32
15:43:48: Round:95. Arrived at target.Amount = 200
15:43:48: Time used: 28.77
15:44:21: Round:96. Arrived at target.Amount = 197
15:44:21: Time used: 31.55
15:44:54: Round:97. Arrived at target.Amount = 200
15:44:54: Time used: 31.25
15:45:25: Round:98. Arrived at target.Amount = 199
15:45:25: Time used: 29.52
15:45:58: Round:99. Arrived at target.Amount = 200
15:45:58: Time used: 31.52
15:46:30: Round:100. Arrived at target.Amount = 200
15:46:30: Time used: 30.53
