# Supplementary material for: Computer Simulation of Leadership, Consensus Decision Making and Collective Behaviour in Humans
Source: PLoS One. 2014 Jan 17;9(1):e80680. doi: 10.1371/journal.pone.0080680 (PMC3894931; doi:10.1371/journal.pone.0080680)
Supplement: Data S1 — Raw data for the ms. (ZIP) [file pone.0080680.s002.zip › raw data for the ms/log(e3,v9).txt]

16:17:11:  
16:17:11: *****************************
16:17:11: Experment 3, group size = 200, informed = 10. 
16:17:11: Speed range: 0.72 to 0.88 m/s
16:17:11:  
16:17:48: Round: 1. Didn't arrive.
16:17:48: Time used: 36.12
16:18:22: Round: 2. Didn't arrive.
16:18:22: Time used: 34.03
16:19:29: Round: 3. Didn't arrive.
16:19:29: Time used: 67.10
16:20:05: Round: 4. Didn't arrive.
16:20:05: Time used: 36.28
16:20:48: Round: 5. Didn't arrive.
16:20:48: Time used: 42.35
16:21:28: Round: 6. Didn't arrive.
16:21:28: Time used: 39.75
16:22:05: Round: 7. Didn't arrive.
16:22:05: Time used: 37.25
16:22:38: Round:8. Arrived at target.Amount = 200
16:22:38: Time used: 33.50
16:23:14: Round: 9. Didn't arrive.
16:23:14: Time used: 35.50
16:23:49: Round: 10. Didn't arrive.
16:23:49: Time used: 35.28
16:24:26: Round: 11. Didn't arrive.
16:24:26: Time used: 37.07
16:25:06: Round:12. Arrived at target.Amount = 200
16:25:06: Time used: 39.22
16:25:49: Round: 13. Didn't arrive.
16:25:49: Time used: 43.80
16:26:19: Round: 14. Didn't arrive.
16:26:19: Time used: 29.48
16:27:38: Round: 15. Didn't arrive.
16:27:38: Time used: 79.00
16:28:11: Round: 16. Didn't arrive.
16:28:11: Time used: 32.68
16:28:40: Round:17. Arrived at target.Amount = 200
16:28:40: Time used: 29.08
16:29:11: Round: 18. Didn't arrive.
16:29:11: Time used: 31.38
16:29:43: Round: 19. Didn't arrive.
16:29:43: Time used: 32.12
16:30:21: Round: 20. Didn't arrive.
16:30:21: Time used: 37.90
16:30:50: Round:21. Arrived at target.Amount = 200
16:30:50: Time used: 28.62
16:31:25: Round: 22. Didn't arrive.
16:31:25: Time used: 35.23
16:32:08: Round: 23. Didn't arrive.
16:32:08: Time used: 42.90
16:32:47: Round: 24. Didn't arrive.
16:32:47: Time used: 39.02
16:34:09: Round:25. Arrived at target.Amount = 183
16:34:09: Time used: 82.45
16:34:46: Round:26. Arrived at target.Amount = 200
16:34:46: Time used: 36.08
16:35:19: Round: 27. Didn't arrive.
16:35:19: Time used: 31.87
16:36:06: Round: 28. Didn't arrive.
16:36:06: Time used: 44.62
16:36:51: Round: 29. Didn't arrive.
16:36:51: Time used: 42.87
16:37:30: Round: 30. Didn't arrive.
16:37:30: Time used: 37.28
16:38:05: Round: 31. Didn't arrive.
16:38:05: Time used: 32.70
16:38:42: Round: 32. Didn't arrive.
16:38:42: Time used: 35.42
16:39:17: Round: 33. Didn't arrive.
16:39:17: Time used: 33.98
16:39:52: Round: 34. Didn't arrive.
16:39:52: Time used: 32.73
16:40:30: Round: 35. Didn't arrive.
16:40:30: Time used: 35.85
16:41:04: Round:36. Arrived at target.Amount = 200
16:41:04: Time used: 32.37
16:41:46: Round: 37. Didn't arrive.
16:41:46: Time used: 40.62
16:42:21: Round:38. Arrived at target.Amount = 200
16:42:21: Time used: 32.60
16:42:57: Round: 39. Didn't arrive.
16:42:57: Time used: 34.50
16:43:32: Round: 40. Didn't arrive.
16:43:32: Time used: 33.75
16:44:10: Round: 41. Didn't arrive.
16:44:10: Time used: 35.47
16:44:57: Round: 42. Didn't arrive.
16:44:57: Time used: 45.20
16:45:29: Round:43. Arrived at target.Amount = 200
16:45:29: Time used: 30.10
16:46:01: Round: 44. Didn't arrive.
16:46:01: Time used: 30.62
16:46:33: Round:45. Arrived at target.Amount = 200
16:46:33: Time used: 30.43
16:47:09: Round: 46. Didn't arrive.
16:47:09: Time used: 33.85
16:47:42: Round: 47. Didn't arrive.
16:47:42: Time used: 32.03
16:48:18: Round: 48. Didn't arrive.
16:48:18: Time used: 34.18
16:48:52: Round: 49. Didn't arrive.
16:48:52: Time used: 32.28
16:49:43: Round: 50. Didn't arrive.
16:49:43: Time used: 48.33
16:50:23: Round: 51. Didn't arrive.
16:50:23: Time used: 37.73
16:51:01: Round: 52. Didn't arrive.
16:51:01: Time used: 36.58
16:51:35: Round: 53. Didn't arrive.
16:51:35: Time used: 32.00
16:52:26: Round: 54. Didn't arrive.
16:52:26: Time used: 48.83
16:53:04: Round: 55. Didn't arrive.
16:53:04: Time used: 35.38
16:53:43: Round: 56. Didn't arrive.
16:53:43: Time used: 36.97
16:54:18: Round: 57. Didn't arrive.
16:54:18: Time used: 33.85
16:54:49: Round:58. Arrived at target.Amount = 200
16:54:49: Time used: 29.72
16:55:33: Round: 59. Didn't arrive.
16:55:33: Time used: 41.72
16:56:15: Round: 60. Didn't arrive.
16:56:15: Time used: 40.18
16:56:45: Round: 61. Didn't arrive.
16:56:45: Time used: 27.78
16:57:19: Round: 62. Didn't arrive.
16:57:19: Time used: 33.02
16:57:57: Round:63. Arrived at target.Amount = 200
16:57:57: Time used: 35.97
16:58:33: Round: 64. Didn't arrive.
16:58:33: Time used: 33.67
16:59:04: Round:65. Arrived at target.Amount = 200
16:59:04: Time used: 30.05
16:59:44: Round: 66. Didn't arrive.
16:59:44: Time used: 38.18
17:00:20: Round: 67. Didn't arrive.
17:00:20: Time used: 33.58
17:01:03: Round: 68. Didn't arrive.
17:01:03: Time used: 40.77
17:01:32: Round:69. Arrived at target.Amount = 200
17:01:32: Time used: 28.40
17:02:04: Round: 70. Didn't arrive.
17:02:04: Time used: 30.30
17:02:43: Round: 71. Didn't arrive.
17:02:43: Time used: 36.82
17:03:14: Round: 72. Didn't arrive.
17:03:14: Time used: 30.02
17:03:48: Round: 73. Didn't arrive.
17:03:48: Time used: 32.08
17:04:28: Round: 74. Didn't arrive.
17:04:28: Time used: 38.10
17:05:04: Round: 75. Didn't arrive.
17:05:04: Time used: 33.80
17:05:40: Round: 76. Didn't arrive.
17:05:40: Time used: 34.90
17:06:17: Round: 77. Didn't arrive.
17:06:17: Time used: 35.47
17:07:16: Round: 78. Didn't arrive.
17:07:16: Time used: 55.35
17:07:49: Round: 79. Didn't arrive.
17:07:49: Time used: 31.48
17:08:33: Round: 80. Didn't arrive.
17:08:33: Time used: 42.40
17:09:07: Round: 81. Didn't arrive.
17:09:07: Time used: 32.40
17:09:46: Round: 82. Didn't arrive.
17:09:46: Time used: 36.85
17:10:24: Round: 83. Didn't arrive.
17:10:24: Time used: 35.92
17:10:59: Round: 84. Didn't arrive.
17:10:59: Time used: 33.03
17:11:34: Round: 85. Didn't arrive.
17:11:34: Time used: 33.85
17:12:08: Round: 86. Didn't arrive.
17:12:08: Time used: 31.68
17:12:47: Round: 87. Didn't arrive.
17:12:47: Time used: 37.83
17:13:26: Round: 88. Didn't arrive.
17:13:26: Time used: 36.85
17:13:58: Round:89. Arrived at target.Amount = 200
17:13:58: Time used: 30.28
17:14:30: Round: 90. Didn't arrive.
17:14:30: Time used: 30.63
17:15:07: Round: 91. Didn't arrive.
17:15:07: Time used: 35.22
17:15:45: Round: 92. Didn't arrive.
17:15:45: Time used: 35.65
17:16:30: Round: 93. Didn't arrive.
17:16:30: Time used: 43.52
17:17:08: Round: 94. Didn't arrive.
17:17:08: Time used: 36.07
17:17:43: Round: 95. Didn't arrive.
17:17:43: Time used: 33.42
17:18:18: Round:96. Arrived at target.Amount = 200
17:18:18: Time used: 33.28
17:18:58: Round: 97. Didn't arrive.
17:18:58: Time used: 37.48
17:19:31: Round:98. Arrived at target.Amount = 200
17:19:31: Time used: 31.45
17:20:06: Round: 99. Didn't arrive.
17:20:06: Time used: 33.53
17:20:42: Round: 100. Didn't arrive.
17:20:42: Time used: 34.45
