# Supplementary material for: Computer Simulation of Leadership, Consensus Decision Making and Collective Behaviour in Humans
Source: PLoS One. 2014 Jan 17;9(1):e80680. doi: 10.1371/journal.pone.0080680 (PMC3894931; doi:10.1371/journal.pone.0080680)
Supplement: Data S1 — Raw data for the ms. (ZIP) [file pone.0080680.s002.zip › raw data for the ms/result(e2,t1,0.3).xls]

## Sheet: Result
	Target	Arrived Position	Time Used	Arrived?
	1	15	16.7667	False
	1	1	15.0167	True
	1	1	16.3334	True
	1	1	21.95	True
	1	1	19.3667	True
	1	1	14.75	True
	1	2	17.3834	False
	1	1	15.6334	True
	1	1	16.7167	True
	1	1	21.9167	True
	1	1	17.8	True
	1	1	15.7334	True
	1	1	15.45	True
	1	1	16.0667	True
	1	1	17.65	True
	1	1	14.1	True
	1	1	14.95	True
	1	12	23.3334	False
	1	2	17.95	False
	1	16	17.5334	False
	1	1	16.2167	True
	1	2	14.6667	False
	1	1	18.55	True
	1	1	17.4	True
	1	1	13.6667	True
	1	1	25.6001	True
	1	16	17.7334	False
	1	1	18.8834	True
	1	1	16.2334	True
	1	1	15.8334	True
	1	1	16.1334	True
	1	16	19.8334	False
	1	16	16.05	False
	1	16	17.8167	False
	1	2	20.8834	False
	1	16	17	False
	1	1	22.2	True
	1	1	16.85	True
	1	1	23.3167	True
	1	1	16.25	True
	1	1	17.5667	True
	1	1	20.0667	True
	1	1	16.0667	True
	1	16	15.4834	False
	1	1	16.1667	True
	1	1	16.8167	True
	1	1	19.05	True
	1	2	16.4667	False
	1	16	16.7667	False
	1	1	19.2834	True
	1	2	25.8667	False
	1	1	15	True
	1	1	16.55	True
	1	1	23.1667	True
	1	1	17.8834	True
	1	1	16.9	True
	1	16	30.6001	False
	1	16	27.5334	False
	1	16	15.6334	False
	1	2	19.2834	False
	1	1	16.4834	True
	1	1	17.9667	True
	1	2	23.5	False
	1	1	17.35	True
	1	1	28.6001	True
	1	16	16.15	False
	1	1	17.05	True
	1	1	19.7834	True
	1	16	17.45	False
	1	1	15.4	True
	1	1	16.4834	True
	1	1	17.8334	True
	1	1	15.0667	True
	1	14	20.95	False
	1	1	25.1001	True
	1	1	17.8834	True
	1	1	16.4167	True
	1	1	16.5667	True
	1	1	16.7834	True
	1	1	17.8834	True
	1	16	14.9834	False
	1	1	20.9667	True
	1	1	18.9667	True
	1	1	26.9667	True
	1	2	17.25	False
	1	1	17.4167	True
	1	1	18.9	True
	1	16	15.7	False
	1	16	22.9	False
	1	1	15.0667	True
	1	16	19.1334	False
	1	1	14.8	True
	1	1	24.8334	True
	1	1	18.0167	True
	1	2	16.5834	False
	1	2	21.0334	False
	1	1	16.2167	True
	1	1	18.5167	True
	1	1	18.1667	True
	1	1	17.0334	True
	2	2	15.4834	True
	2	2	15.6167	True
	2	1	46.4168	False
	2	2	17.6334	True
	2	2	16.4	True
	2	2	16.4334	True
	2	2	19.4667	True
	2	2	16.9167	True
	2	2	15.5	True
	2	2	22.25	True
	2	2	17.6667	True
	2	2	15.8	True
	2	1	15.9667	False
	2	1	22.6	False
	2	2	14.6667	True
	2	2	17.4334	True
	2	2	16.6667	True
	2	2	15.85	True
	2	1	21.75	False
	2	2	16.0334	True
	2	1	15.65	False
	2	1	17.5334	False
	2	1	20.4167	False
	2	2	17.3834	True
	2	2	16.9667	True
	2	2	16.85	True
	2	15	16.6834	False
	2	2	29.5667	True
	2	1	16.0667	False
	2	2	23.4167	True
	2	2	13.5	True
	2	2	18.15	True
	2	1	14.9667	False
	2	2	22.0834	True
	2	1	18.5334	False
	2	2	13.9	True
	2	3	16.7	False
	2	3	15.2334	False
	2	2	15.0334	True
	2	3	18.1667	False
	2	3	19.45	False
	2	2	16.95	True
	2	2	18.0167	True
	2	1	16.5167	False
	2	2	23.4334	True
	2	2	20.6334	True
	2	2	18.4667	True
	2	2	30.6501	True
	2	2	18.8334	True
	2	3	16.4167	False
	2	2	23.2667	True
	2	2	16.2334	True
	2	2	15.8834	True
	2	2	19.3167	True
	2	2	18.7834	True
	2	2	15.55	True
	2	1	15.7667	False
	2	4	15.7334	False
	2	3	18	False
	2	2	22.8334	True
	2	2	26.1001	True
	2	16	20.8334	False
	2	2	18.4667	True
	2	2	15.6167	True
	2	2	15.9834	True
	2	1	18.7167	False
	2	2	16.05	True
	2	2	15.4167	True
	2	3	19.5334	False
	2	2	32.5667	True
	2	1	15.95	False
	2	2	16.1834	True
	2	1	17.05	False
	2	1	18.2167	False
	2	3	15.7167	False
	2	2	20	True
	2	2	17.3167	True
	2	2	18.0834	True
	2	2	16.55	True
	2	3	17.9834	False
	2	3	15.9	False
	2	2	16.7834	True
	2	2	16.1167	True
	2	1	21.4	False
	2	16	15.6334	False
	2	3	19.7	False
	2	2	17.6	True
	2	2	16.6334	True
	2	16	46.3668	False
	2	2	16	True
	2	2	14.5	True
	2	2	15.9167	True
	2	2	15.8334	True
	2	2	15.7834	True
	2	2	16.4	True
	2	2	17.3667	True
	2	2	15.35	True
	2	2	16.8834	True
	2	2	15.6167	True
	2	3	16.7	False
	3	1	19.8167	False
	3	4	18.5834	False
	3	3	17.3	True
	3	3	16.5334	True
	3	2	17.3334	False
	3	3	14.4334	True
	3	1	17.4	False
	3	3	15.5334	True
	3	2	20.4167	False
	3	2	16.45	False
	3	3	16.1334	True
	3	1	20.7167	False
	3	3	17.3667	True
	3	2	18.9834	False
	3	3	17.2	True
	3	3	17.9167	True
	3	1	20.35	False
	3	2	28.4334	False
	3	3	16.8834	True
	3	3	24.3167	True
	3	3	22.8834	True
	3	3	18.4167	True
	3	3	29.6334	True
	3	3	19.3167	True
	3	3	24.3	True
	3	3	17.1834	True
	3	2	16.3	False
	3	13	49.3668	False
	3	3	19.05	True
	3	3	17.6834	True
	3	3	16.35	True
	3	3	15.9167	True
	3	3	22.05	True
	3	3	15.4834	True
	3	2	17.8334	False
	3	3	16.1	True
	3	2	17.7334	False
	3	3	17.35	True
	3	3	15.3667	True
	3	3	23.7667	True
	3	1	19.75	False
	3	2	19.2167	False
	3	2	20.45	False
	3	3	15.45	True
	3	2	16.6334	False
	3	2	16.3167	False
	3	2	20.5334	False
	3	3	17.35	True
	3	3	23.4667	True
	3	2	19.4	False
	3	1	15.6	False
	3	2	16.1667	False
	3	2	17.5334	False
	3	2	15.9	False
	3	3	18	True
	3	2	17	False
	3	3	17.4334	True
	3	3	17.75	True
	3	2	18.9667	False
	3	3	27.5167	True
	3	3	18.3	True
	3	3	26.1501	True
	3	2	18	False
	3	4	16.6	False
	3	3	18.75	True
	3	2	18.9	False
	3	11	34.8501	False
	3	3	17.8834	True
	3	2	21.5834	False
	3	3	30.4001	True
	3	2	22.8334	False
	3	3	16.75	True
	3	2	17.8167	False
	3	1	21.1334	False
	3	3	15.1334	True
	3	3	15.8167	True
	3	3	15.6834	True
	3	2	24.5167	False
	3	3	18.7167	True
	3	4	20.7	False
	3	3	20.7667	True
	3	1	23.8	False
	3	2	17.15	False
	3	3	15.8834	True
	3	3	20	True
	3	3	16.7	True
	3	16	18.7	False
	3	2	33.5334	False
	3	4	15.9667	False
	3	3	17.5167	True
	3	3	16.2	True
	3	2	17.4334	False
	3	3	17.5167	True
	3	3	17.0667	True
	3	3	16.4167	True
	3	3	15.6667	True
	3	3	15.25	True
	3	3	17.5834	True
	3	4	16.8167	False
	3	3	21.45	True
	4	4	17.35	True
	4	4	15.7334	True
	4	4	20.7167	True
	4	4	18.2334	True
	4	3	17.7	False
	4	4	17.8167	True
	4	4	16.9167	True
	4	4	20.1	True
	4	4	21.0667	True
	4	4	22.5667	True
	4	4	18.35	True
	4	4	16.6167	True
	4	4	17.6	True
	4	4	16.8167	True
	4	4	16.8834	True
	4	4	17.3334	True
	4	1	24.3834	False
	4	4	15.5	True
	4	4	14.7834	True
	4	4	15.6667	True
	4	4	15.3167	True
	4	4	24.2334	True
	4	4	16.7667	True
	4	5	19.0167	False
	4	4	20.2834	True
	4	4	16.6167	True
	4	4	17.6667	True
	4	1	22.05	False
	4	4	36.5667	True
	4	4	17.4667	True
	4	4	16.4	True
	4	4	16.3167	True
	4	4	39.6334	True
	4	4	17.6334	True
	4	2	26.1334	False
	4	4	18.2167	True
	4	4	17.05	True
	4	4	17.45	True
	4	4	15.8667	True
	4	3	14.9667	False
	4	4	16	True
	4	4	16.5334	True
	4	4	18.7167	True
	4	4	20.3	True
	4	3	17.65	False
	4	4	19.6834	True
	4	4	18.5334	True
	4	4	21.5167	True
	4	2	17.35	False
	4	4	16.85	True
	4	3	16.8167	False
	4	4	17.4	True
	4	4	20.9	True
	4	2	28.6001	False
	4	4	16.8834	True
	4	4	19.6	True
	4	4	16.8834	True
	4	4	18.0167	True
	4	4	15.8334	True
	4	4	63.1668	True
	4	4	16.2667	True
	4	4	15.2667	True
	4	4	24.75	True
	4	4	16.5667	True
	4	4	16.4334	True
	4	4	18.15	True
	4	10	37.4001	False
	4	4	16.6667	True
	4	4	17.5667	True
	4	4	14.7167	True
	4	4	16.4	True
	4	4	17.6167	True
	4	4	17.2334	True
	4	4	20.55	True
	4	4	14.1667	True
	4	4	17.7	True
	4	16	19.8167	False
	4	4	17.6	True
	4	4	17.1834	True
	4	4	16.9667	True
	4	4	14.9667	True
	4	4	18.4	True
	4	4	21.5	True
	4	4	16.4334	True
	4	4	18.2834	True
	4	4	18.2834	True
	4	4	18.8	True
	4	4	19.0667	True
	4	4	18.4167	True
	4	4	17.8	True
	4	3	18.2834	False
	4	4	15.6334	True
	4	7	22.3334	False
	4	3	16.55	False
	4	2	24.85	False
	4	4	16.7	True
	4	4	16.5834	True
	4	4	17.55	True
	4	4	16.7334	True
	4	4	17.3167	True
	5	5	17.1167	True
	5	5	17.8834	True
	5	5	13.6334	True
	5	5	16.8167	True
	5	8	36.9334	False
	5	5	14.7167	True
	5	5	14.05	True
	5	5	16.5334	True
	5	5	14.7834	True
	5	5	15.6834	True
	5	3	26.9001	False
	5	5	15.5	True
	5	5	20.8167	True
	5	3	16.65	False
	5	5	23.6334	True
	5	5	21.4667	True
	5	5	21.0834	True
	5	4	16.35	False
	5	4	15.9334	False
	5	5	15.4334	True
	5	5	17.25	True
	5	5	19.1	True
	5	5	16.8	True
	5	5	17.6667	True
	5	6	15.5334	False
	5	5	17.6	True
	5	5	15.9334	True
	5	5	15.15	True
	5	3	19.0834	False
	5	6	21.1167	False
	5	4	17.6834	False
	5	5	14.0167	True
	5	6	15.1334	False
	5	5	19.4167	True
	5	5	20.9334	True
	5	5	23.5334	True
	5	4	15.3834	False
	5	5	21.8834	True
	5	10	111.55	False
	5	5	21.4167	True
	5	5	14.75	True
	5	5	15.3	True
	5	5	16.5667	True
	5	5	18.3667	True
	5	5	16.65	True
	5	5	17.0834	True
	5	5	18.3	True
	5	5	17.55	True
	5	5	17.6834	True
	5	5	15.3667	True
	5	5	16.15	True
	5	4	16.3834	False
	5	5	19.75	True
	5	5	19.6834	True
	5	5	15.45	True
	5	5	17.2667	True
	5	4	21.4167	False
	5	5	14.8834	True
	5	5	16.4167	True
	5	5	19.4167	True
	5	5	16.5667	True
	5	5	16.0334	True
	5	5	15.5334	True
	5	5	22.9667	True
	5	5	22.0334	True
	5	5	25.5501	True
	5	6	16.3	False
	5	2	19.8167	False
	5	5	18.4167	True
	5	5	17.05	True
	5	5	18.2834	True
	5	5	15.2334	True
	5	5	16.5	True
	5	5	16.1834	True
	5	3	23.8	False
	5	5	19.5334	True
	5	5	17	True
	5	5	26.5834	True
	5	5	16.35	True
	5	5	15.2167	True
	5	4	18.4834	False
	5	5	22.2834	True
	5	5	15.45	True
	5	4	22.7	False
	5	3	22.4834	False
	5	5	15.7	True
	5	5	15.5834	True
	5	6	13.5167	False
	5	5	17.25	True
	5	5	15.1334	True
	5	4	36.3834	False
	5	5	16.7334	True
	5	5	17.9834	True
	5	5	20	True
	5	3	37.3501	False
	5	5	16.9834	True
	5	5	15.5	True
	5	5	17.15	True
	5	5	16.55	True
	5	5	17.75	True
	6	5	17.6667	False
	6	6	13.9667	True
	6	6	14.5834	True
	6	6	15.9	True
	6	6	14.5	True
	6	6	14.2667	True
	6	4	16.4834	False
	6	6	16.1	True
	6	6	21.5334	True
	6	6	19.75	True
	6	6	16.35	True
	6	6	20.1834	True
	6	6	15.45	True
	6	5	16.5667	False
	6	6	17.8	True
	6	6	16.8334	True
	6	6	36.3834	True
	6	6	17.6334	True
	6	6	17.3167	True
	6	6	14.3	True
	6	6	14.2834	True
	6	6	21.9	True
	6	5	16.4	False
	6	6	16.6	True
	6	5	18.35	False
	6	2	32.1334	False
	6	6	15.5667	True
	6	6	13.7167	True
	6	4	25.0501	False
	6	6	17.0334	True
	6	5	15.9167	False
	6	4	22.5667	False
	6	6	14.7	True
	6	6	13.7	True
	6	6	16.25	True
	6	6	15.3667	True
	6	3	22.45	False
	6	5	15.7	False
	6	6	17.2667	True
	6	6	15.3334	True
	6	5	18.8334	False
	6	6	18.0834	True
	6	6	15.2834	True
	6	6	15.1167	True
	6	16	38.0834	False
	6	6	14.75	True
	6	5	16.9334	False
	6	6	15.1667	True
	6	6	50.3834	True
	6	6	14.45	True
	6	6	15.15	True
	6	6	19.9667	True
	6	5	15.1334	False
	6	6	16.25	True
	6	5	16.1834	False
	6	7	16.5167	False
	6	6	16.5	True
	6	6	15.5334	True
	6	4	22.3334	False
	6	6	16.0334	True
	6	6	18.25	True
	6	6	17.2167	True
	6	4	19.0667	False
	6	6	17.4	True
	6	6	19.3834	True
	6	6	14.2834	True
	6	6	15.5667	True
	6	7	22.0334	False
	6	6	22.2667	True
	6	6	26.9834	True
	6	6	14.65	True
	6	6	14.8167	True
	6	3	20.1667	False
	6	6	20	True
	6	6	16.9167	True
	6	6	14.7334	True
	6	6	14.1	True
	6	6	13.8667	True
	6	6	19.9334	True
	6	6	13.5334	True
	6	6	40.4501	True
	6	3	36.1167	False
	6	6	16.6167	True
	6	6	15.3834	True
	6	6	16.8167	True
	6	6	15.95	True
	6	9	26.2001	False
	6	6	15.4167	True
	6	6	16.1167	True
	6	16	66.8001	False
	6	6	17.8167	True
	6	6	22.9667	True
	6	5	16.7334	False
	6	6	14.9667	True
	6	6	14.7	True
	6	6	14.0834	True
	6	6	15.3	True
	6	6	18.0334	True
	6	6	16.7834	True
	6	5	17.8334	False
	7	7	14.05	True
	7	9	19.8334	False
	7	7	15.3334	True
	7	10	39.2334	False
	7	7	16.5167	True
	7	7	16.9834	True
	7	7	14.5	True
	7	7	14.3334	True
	7	7	20.1667	True
	7	7	16.5334	True
	7	7	13.5167	True
	7	7	18.6334	True
	7	7	20.0667	True
	7	7	17.9	True
	7	7	15.4834	True
	7	11	36.5001	False
	7	7	15.9	True
	7	7	21.6334	True
	7	7	16.6167	True
	7	6	17.15	False
	7	8	25.2001	False
	7	2	21.4167	False
	7	7	15	True
	7	7	15.3667	True
	7	6	14.4	False
	7	7	15.05	True
	7	6	17.8334	False
	7	7	14.8667	True
	7	7	14.85	True
	7	7	13.75	True
	7	3	65.5501	False
	7	7	14.5334	True
	7	15	44.2334	False
	7	1	159.767	False
	7	7	30.7667	True
	7	7	13.9667	True
	7	7	17.9334	True
	7	7	13.5167	True
	7	7	14.4334	True
	7	7	17.3834	True
	7	7	16.3167	True
	7	16	19.9334	False
	7	7	38.9834	True
	7	2	16.85	False
	7	9	29.0834	False
	7	7	14.8	True
	7	7	14.6334	True
	7	14	35.9334	False
	7	7	14.3667	True
	7	6	18.35	False
	7	7	20.0834	True
	7	5	22.8334	False
	7	7	15.3667	True
	7	7	33.1334	True
	7	9	27.9167	False
	7	7	15.2834	True
	7	7	13.4167	True
	7	7	21.9167	True
	7	7	19.8	True
	7	7	25.8834	True
	7	7	13.2	True
	7	7	24.7834	True
	7	7	14.2834	True
	7	7	15.3834	True
	7	7	14.8834	True
	7	6	18.4167	False
	7	7	15.2334	True
	7	7	14.7167	True
	7	7	14.5667	True
	7	7	20.7	True
	7	7	15.6	True
	7	4	21.5667	False
	7	7	15.8334	True
	7	7	18.7167	True
	7	7	16.0167	True
	7	7	16.3834	True
	7	7	14.2	True
	7	5	17.8667	False
	7	7	21.4	True
	7	7	15.3834	True
	7	7	19.4834	True
	7	7	16.45	True
	7	7	14.75	True
	7	7	13.8834	True
	7	7	14.75	True
	7	7	14.4834	True
	7	7	16.0334	True
	7	7	14.8167	True
	7	7	19.6334	True
	7	7	14.8	True
	7	7	14.6834	True
	7	7	16.5	True
	7	7	12.9667	True
	7	7	14.4334	True
	7	7	15.5834	True
	7	7	15.8	True
	7	7	13.6667	True
	7	7	15.5834	True
	7	7	17.4	True
	7	7	18.35	True
	8	8	16.1334	True
	8	8	13.6167	True
	8	8	19.8334	True
	8	8	13.3667	True
	8	4	19.4	False
	8	11	88.0002	False
	8	8	14.6667	True
	8	8	15.4167	True
	8	8	18.4667	True
	8	8	16.55	True
	8	7	18.1834	False
	8	8	13.45	True
	8	8	16.4834	True
	8	8	13.3667	True
	8	8	13.3	True
	8	3	26.3501	False
	8	8	22.0167	True
	8	8	43.1834	True
	8	8	14.0167	True
	8	8	13.8334	True
	8	8	16.7667	True
	8	8	22.3667	True
	8	8	15.7334	True
	8	2	64.0501	False
	8	9	17.9834	False
	8	8	14.9667	True
	8	8	19.6	True
	8	8	13.7834	True
	8	5	29.2334	False
	8	8	15.3834	True
	8	8	16.0667	True
	8	8	121.167	True
	8	12	33.7501	False
	8	8	14	True
	8	8	16.4	True
	8	10	22.65	False
	8	8	14.2167	True
	8	8	13.0667	True
	8	8	13.3834	True
	8	8	22.45	True
	8	8	17.1	True
	8	8	18.7	True
	8	8	21.2	True
	8	8	14.1834	True
	8	8	16.1	True
	8	8	15.8	True
	8	8	15.8834	True
	8	8	16.2	True
	8	8	13.2834	True
	8	8	14.2667	True
	8	8	16.9834	True
	8	8	13.5834	True
	8	8	16.9834	True
	8	8	20.85	True
	8	8	14.8334	True
	8	8	19.0834	True
	8	8	16.3	True
	8	5	23.4167	False
	8	8	13.1334	True
	8	8	13.8334	True
	8	8	17.3834	True
	8	8	17.1334	True
	8	8	14.1334	True
	8	8	14.3	True
	8	8	16.3834	True
	8	7	15.9334	False
	8	8	13.65	True
	8	8	16.25	True
	8	8	14.6834	True
	8	14	64.6835	False
	8	7	18.5167	False
	8	8	20.5	True
	8	8	16	True
	8	8	14.05	True
	8	8	18	True
	8	8	14.55	True
	8	8	14.5667	True
	8	8	14.75	True
	8	8	16.4834	True
	8	8	16.25	True
	8	4	27.1501	False
	8	8	19.5667	True
	8	8	14.65	True
	8	7	16.6834	False
	8	8	15.4167	True
	8	8	17.6	True
	8	8	17.6167	True
	8	8	18.2	True
	8	8	13.2834	True
	8	8	17.3334	True
	8	8	13.8334	True
	8	8	52.1334	True
	8	8	13.8667	True
	8	8	14.5167	True
	8	8	14.45	True
	8	8	15.8	True
	8	8	18.6	True
	8	8	13.7667	True
	8	6	29.2667	False
	8	7	26.7001	False
	9	9	19.7334	True
	9	9	15.2834	True
	9	9	14.7834	True
	9	9	15.45	True
	9	9	14.05	True
	9	16	64.0335	False
	9	9	19.15	True
	9	9	14.75	True
	9	9	14.9167	True
	9	9	14.2167	True
	9	9	15.8334	True
	9	9	15.9667	True
	9	16	50.6001	False
	9	9	16.15	True
	9	6	23.7667	False
	9	9	19.05	True
	9	9	20.9834	True
	9	9	16.35	True
	9	9	17.4834	True
	9	9	20.2167	True
	9	9	14.75	True
	9	4	79.2502	False
	9	9	16.7334	True
	9	9	15.7834	True
	9	9	26.1334	True
	9	9	14.1834	True
	9	3	68.0001	False
	9	9	26.8667	True
	9	9	17.9667	True
	9	9	13.8	True
	9	9	14.6834	True
	9	9	14.1	True
	9	9	15.95	True
	9	9	14.85	True
	9	9	13.15	True
	9	6	43.5334	False
	9	9	14.7834	True
	9	9	13.3667	True
	9	9	15	True
	9	9	14.1667	True
	9	9	13	True
	9	9	14.4	True
	9	9	21.9834	True
	9	10	19.9167	False
	9	9	15.5334	True
	9	9	14.25	True
	9	9	20.7667	True
	9	9	15.65	True
	9	10	20.0667	False
	9	9	14.7	True
	9	9	14.1834	True
	9	9	18.6167	True
	9	9	17.25	True
	9	9	19.25	True
	9	9	14.2	True
	9	9	20.4667	True
	9	9	15.9834	True
	9	9	14.6334	True
	9	9	13.2334	True
	9	9	16.2667	True
	9	9	19.15	True
	9	9	13.4834	True
	9	9	23.3167	True
	9	9	17.0834	True
	9	9	13.8834	True
	9	9	15.6667	True
	9	9	15.3167	True
	9	9	15.05	True
	9	9	13.2167	True
	9	9	14.1	True
	9	9	16.9	True
	9	9	13.6167	True
	9	9	16.7834	True
	9	9	60.4335	True
	9	9	15.6167	True
	9	9	19.1167	True
	9	9	14.6167	True
	9	9	16.85	True
	9	9	14.75	True
	9	9	26.4334	True
	9	9	13.9834	True
	9	9	23.05	True
	9	9	13.15	True
	9	9	19.0334	True
	9	13	21.1167	False
	9	9	22.45	True
	9	9	14.45	True
	9	9	15.5667	True
	9	9	15.7334	True
	9	9	13.9667	True
	9	9	21.9667	True
	9	9	13.9	True
	9	9	14.2334	True
	9	9	15.7334	True
	9	9	26.2167	True
	9	9	15.9167	True
	9	10	16.7167	False
	9	9	13.7	True
	9	9	15.5667	True
	9	9	13.7167	True
	10	10	31.0667	True
	10	10	15.3334	True
	10	16	24	False
	10	10	14.2167	True
	10	10	33.9501	True
	10	10	33.4834	True
	10	10	13.3334	True
	10	10	23.6834	True
	10	14	21.05	False
	10	10	14.2167	True
	10	10	16	True
	10	10	13.6667	True
	10	10	16.6834	True
	10	10	13.0667	True
	10	10	15.3334	True
	10	10	13.35	True
	10	13	22.2334	False
	10	10	16.5334	True
	10	10	14.9334	True
	10	14	27.8501	False
	10	10	13.9334	True
	10	10	13.6834	True
	10	10	19.35	True
	10	10	13.2334	True
	10	10	19.5167	True
	10	10	22.0167	True
	10	10	13.7	True
	10	10	67.8335	True
	10	10	14.8667	True
	10	10	13.7	True
	10	10	15.2834	True
	10	12	20.4834	False
	10	10	15.0667	True
	10	10	20.3	True
	10	10	16.8	True
	10	11	19.2667	False
	10	10	14.5334	True
	10	10	15.55	True
	10	10	14.4334	True
	10	12	19.6834	False
	10	11	16.95	False
	10	10	17.15	True
	10	10	18.3834	True
	10	10	14.2167	True
	10	10	14.9	True
	10	10	16.6	True
	10	5	54.3501	False
	10	10	20.1667	True
	10	10	13.0167	True
	10	10	14.6667	True
	10	10	14.25	True
	10	10	19.95	True
	10	10	15.8834	True
	10	10	13.9167	True
	10	10	20.6834	True
	10	10	15.5	True
	10	10	15.8334	True
	10	10	14.5334	True
	10	10	13.65	True
	10	10	14.9667	True
	10	10	13.9334	True
	10	10	48.7001	True
	10	10	15.45	True
	10	10	14.4	True
	10	10	29.4334	True
	10	10	13.0167	True
	10	2	47.1001	False
	10	10	13.5667	True
	10	7	43.3001	False
	10	10	22.1834	True
	10	10	16.05	True
	10	10	16.3167	True
	10	10	22.3167	True
	10	3	63.7835	False
	10	10	31.6667	True
	10	10	16.05	True
	10	11	15.1667	False
	10	10	15.0834	True
	10	10	14.4167	True
	10	11	15.0167	False
	10	10	19.2	True
	10	11	22.1334	False
	10	14	18.9167	False
	10	10	13.4167	True
	10	10	13.9834	True
	10	5	62.9501	False
	10	16	55.7834	False
	10	10	15.4667	True
	10	10	17.8	True
	10	10	33.7001	True
	10	10	15.0167	True
	10	11	20.6667	False
	10	14	30.0667	False
	10	10	17.2167	True
	10	10	13.95	True
	10	11	17.7167	False
	10	10	29.9334	True
	10	10	15.4	True
	10	14	18.8667	False
	10	9	16.0167	False
	11	11	17.6834	True
	11	1	59.9335	False
	11	11	17.4834	True
	11	13	18.5334	False
	11	11	14.3834	True
	11	16	22.6	False
	11	11	13.15	True
	11	11	38.4167	True
	11	6	44.1001	False
	11	15	22.0834	False
	11	11	32.1501	True
	11	13	25.6501	False
	11	11	14.9667	True
	11	11	16.5834	True
	11	11	13.7167	True
	11	11	14.8	True
	11	11	16.5667	True
	11	11	14.7	True
	11	3	48.7001	False
	11	11	15	True
	11	11	15.4334	True
	11	11	25.8001	True
	11	11	52.8668	True
	11	11	16.5	True
	11	11	17.8334	True
	11	11	15.6334	True
	11	11	17.65	True
	11	12	18.6834	False
	11	11	28.0001	True
	11	11	59.8835	True
	11	16	26.5001	False
	11	11	16.0667	True
	11	11	14.4	True
	11	11	61.3501	True
	11	13	16.55	False
	11	11	21.1667	True
	11	11	16.85	True
	11	11	15.1334	True
	11	11	14.5834	True
	11	11	22.05	True
	11	11	17.2834	True
	11	11	19.4667	True
	11	10	19.7334	False
	11	11	17.3	True
	11	11	33.7501	True
	11	12	18.9167	False
	11	11	16.3	True
	11	15	25.2167	False
	11	12	24.5	False
	11	11	14.8834	True
	11	11	14.9	True
	11	11	14.4	True
	11	11	87.8668	True
	11	12	15.9167	False
	11	11	14.9834	True
	11	11	19.1167	True
	11	11	15.9834	True
	11	4	34.2334	False
	11	11	15.8	True
	11	11	16.5	True
	11	11	16.9334	True
	11	11	14.2834	True
	11	13	21.2834	False
	11	11	14.55	True
	11	16	29.4167	False
	11	11	13.8167	True
	11	11	16.2	True
	11	11	15.2334	True
	11	9	21.0167	False
	11	11	18.1834	True
	11	11	17.5167	True
	11	11	14.7667	True
	11	11	13.3667	True
	11	11	15.5667	True
	11	13	32.4834	False
	11	14	21.05	False
	11	11	16.45	True
	11	11	17.4	True
	11	11	14.3	True
	11	11	31.2001	True
	11	11	17.2667	True
	11	11	16.3334	True
	11	11	15.1334	True
	11	11	16.2667	True
	11	11	16.2334	True
	11	11	15.3334	True
	11	6	48.2501	False
	11	11	15.9834	True
	11	11	15.1	True
	11	11	17.45	True
	11	11	16.95	True
	11	11	15.9167	True
	11	11	13.5667	True
	11	11	17.35	True
	11	11	20.1834	True
	11	11	18.0667	True
	11	11	17.5834	True
	11	11	14.8667	True
	11	11	15.0667	True
	11	11	16.7	True
	12	16	26.6001	False
	12	12	15.7834	True
	12	15	18.9334	False
	12	15	19.5167	False
	12	12	16.1167	True
	12	12	15.6334	True
	12	13	16.4334	False
	12	12	15.2	True
	12	11	18.35	False
	12	12	14.4334	True
	12	10	78.2502	False
	12	13	15.9667	False
	12	12	38.2167	True
	12	11	15.8667	False
	12	12	14.9834	True
	12	11	61.0335	False
	12	12	23.8334	True
	12	12	15.6	True
	12	13	16.9334	False
	12	12	14.4167	True
	12	13	16.6167	False
	12	12	14.2834	True
	12	12	14.9834	True
	12	12	25.6501	True
	12	16	24.5334	False
	12	13	17.75	False
	12	12	14.6667	True
	12	12	16.95	True
	12	12	16.3334	True
	12	12	14.8	True
	12	13	19.5667	False
	12	12	14.7834	True
	12	12	44.4501	True
	12	12	15.5	True
	12	12	15.95	True
	12	12	22.1667	True
	12	13	21.25	False
	12	12	14.2834	True
	12	14	15.0667	False
	12	12	16	True
	12	4	18.7167	False
	12	12	14.3167	True
	12	13	19.7834	False
	12	12	12.9334	True
	12	11	22.8334	False
	12	12	18.4167	True
	12	12	17.5334	True
	12	12	19.35	True
	12	12	15.1167	True
	12	12	16.1667	True
	12	12	14.1667	True
	12	12	16.7834	True
	12	12	14.5167	True
	12	13	33.2834	False
	12	12	15.6334	True
	12	12	15.5	True
	12	12	15.1167	True
	12	14	28.8334	False
	12	12	16.1	True
	12	12	16.25	True
	12	12	24.7167	True
	12	13	16.15	False
	12	12	15.75	True
	12	11	34.5501	False
	12	12	16.4667	True
	12	12	14.2667	True
	12	12	16.2334	True
	12	8	60.2835	False
	12	12	16.25	True
	12	12	21.2334	True
	12	12	20.2167	True
	12	12	18.75	True
	12	12	13.4334	True
	12	12	13.9834	True
	12	12	17.9667	True
	12	12	16.1167	True
	12	13	18.9334	False
	12	1	73.2335	False
	12	12	15.6	True
	12	12	18.9167	True
	12	12	17.4667	True
	12	12	14.65	True
	12	2	19.0834	False
	12	12	29.8501	True
	12	12	16.4	True
	12	12	14.8834	True
	12	12	13.8834	True
	12	12	34.3667	True
	12	16	25.9501	False
	12	12	16.1	True
	12	12	13.5834	True
	12	12	14.1167	True
	12	12	23.85	True
	12	12	14.0334	True
	12	11	18.5	False
	12	11	17.05	False
	12	12	15.1834	True
	12	1	21.25	False
	12	13	17.1	False
	12	12	14.7167	True
	13	13	18.7667	True
	13	13	17.5667	True
	13	13	16.05	True
	13	13	17.2334	True
	13	1	16.9334	False
	13	13	16.4	True
	13	13	14.3	True
	13	13	18.6334	True
	13	13	14.4334	True
	13	13	15.3167	True
	13	1	22.0167	False
	13	13	15.75	True
	13	13	17.6667	True
	13	16	18.2667	False
	13	13	15.8667	True
	13	15	20.1334	False
	13	13	15.5667	True
	13	14	17.3834	False
	13	13	14.8667	True
	13	13	18.7167	True
	13	13	16.8834	True
	13	13	16.2	True
	13	12	14.8667	False
	13	13	17.3834	True
	13	15	22.0167	False
	13	4	108.584	False
	13	13	15.4	True
	13	13	17.3334	True
	13	14	18.6	False
	13	13	18.2334	True
	13	13	20.35	True
	13	13	14.3	True
	13	13	16	True
	13	13	15.6667	True
	13	13	15.8334	True
	13	13	16.15	True
	13	13	18.85	True
	13	13	18.0334	True
	13	13	13.6334	True
	13	13	17.5834	True
	13	13	30.2334	True
	13	14	16.0667	False
	13	13	17.6334	True
	13	13	19.1167	True
	13	13	16.6834	True
	13	13	17.45	True
	13	13	16.4334	True
	13	13	17.8167	True
	13	14	15.6	False
	13	14	17.2834	False
	13	10	21.0167	False
	13	13	14.35	True
	13	13	18.3667	True
	13	15	18.65	False
	13	13	15.6334	True
	13	13	17.7667	True
	13	12	16.4834	False
	13	13	14.9	True
	13	14	22.7	False
	13	13	17.6167	True
	13	14	16.5167	False
	13	13	15.85	True
	13	2	31.5501	False
	13	14	19.9334	False
	13	13	16.3834	True
	13	13	19.7167	True
	13	13	16.65	True
	13	13	14.2834	True
	13	14	17	False
	13	13	18.0834	True
	13	13	15.0334	True
	13	1	23.1834	False
	13	13	17.2	True
	13	13	21.3667	True
	13	13	19.4334	True
	13	14	22.4334	False
	13	14	24.0167	False
	13	12	18.85	False
	13	13	16.3334	True
	13	13	16.8	True
	13	12	17.6334	False
	13	13	16.7667	True
	13	13	16.2834	True
	13	13	15.9167	True
	13	13	13.5167	True
	13	13	17.3667	True
	13	13	16.2167	True
	13	14	16.0834	False
	13	13	17.3167	True
	13	13	21	True
	13	8	25.2667	False
	13	15	21.2334	False
	13	13	15.85	True
	13	13	15.0667	True
	13	13	17.3834	True
	13	13	30.1001	True
	13	13	17.2167	True
	13	15	18.2	False
	13	13	19.3667	True
	13	13	33.8334	True
	14	14	18.45	True
	14	14	15.15	True
	14	14	42.8668	True
	14	14	15.4167	True
	14	14	14.8334	True
	14	14	18.3667	True
	14	14	17.8667	True
	14	14	16.5	True
	14	14	17.65	True
	14	14	19.4167	True
	14	14	17.95	True
	14	14	16.4834	True
	14	1	16.9834	False
	14	14	19.1	True
	14	14	16.7334	True
	14	16	16.8	False
	14	14	15.8334	True
	14	15	16.2167	False
	14	14	28.8501	True
	14	15	22.9334	False
	14	14	14.1	True
	14	14	15.9	True
	14	15	19.3334	False
	14	14	16.5667	True
	14	14	16.2834	True
	14	16	22.1834	False
	14	14	18.9667	True
	14	15	16.6334	False
	14	14	14.9167	True
	14	14	20.7	True
	14	15	22.75	False
	14	14	16.55	True
	14	14	18.6167	True
	14	14	20.5167	True
	14	14	30.6501	True
	14	14	15.2334	True
	14	14	16.0167	True
	14	14	25.8334	True
	14	14	14.5334	True
	14	14	20.2167	True
	14	15	18.0834	False
	14	14	15.6834	True
	14	15	17.8167	False
	14	14	23.95	True
	14	14	14.1667	True
	14	14	16.8334	True
	14	14	15.6334	True
	14	14	19.1167	True
	14	14	14.7	True
	14	14	32.3334	True
	14	14	17.3334	True
	14	14	18.2167	True
	14	14	18.1834	True
	14	14	20.5834	True
	14	14	17.75	True
	14	14	21.1834	True
	14	15	17.3667	False
	14	14	19.2834	True
	14	15	19.8667	False
	14	14	16.9	True
	14	14	17.0667	True
	14	14	25.4001	True
	14	14	18.1167	True
	14	16	26.2001	False
	14	14	18.6667	True
	14	13	17.5	False
	14	14	16.1167	True
	14	14	16.2167	True
	14	14	31.8667	True
	14	14	16.5334	True
	14	14	36.4501	True
	14	14	18.3334	True
	14	14	14.6667	True
	14	14	16.1834	True
	14	7	59.6335	False
	14	14	15.6834	True
	14	14	16.3167	True
	14	14	30.5667	True
	14	14	15.6334	True
	14	14	15.5	True
	14	15	16	False
	14	14	17	True
	14	14	27.8001	True
	14	14	17.7	True
	14	14	31.6167	True
	14	6	29.3167	False
	14	15	17.0334	False
	14	15	19.5334	False
	14	14	30.6334	True
	14	14	16.3334	True
	14	14	18.0167	True
	14	14	18.7	True
	14	14	15.9667	True
	14	14	21.4167	True
	14	14	16.8334	True
	14	14	22.35	True
	14	14	20.5834	True
	14	14	15.6167	True
	14	14	13.3667	True
	14	14	18.7	True
	15	9	60.7668	False
	15	15	15.8167	True
	15	15	49.4501	True
	15	15	14.9834	True
	15	16	15.5167	False
	15	15	17.6167	True
	15	15	17.6834	True
	15	15	23.2	True
	15	16	30.3834	False
	15	15	16.2167	True
	15	15	18.5	True
	15	15	17.2334	True
	15	16	19.2167	False
	15	14	19	False
	15	15	24.15	True
	15	15	18.2334	True
	15	15	19.5	True
	15	15	17.0334	True
	15	15	17.4834	True
	15	16	16.9334	False
	15	14	17.6667	False
	15	15	18.3834	True
	15	1	15.65	False
	15	15	19.9667	True
	15	1	19.1834	False
	15	16	16.65	False
	15	14	17.4167	False
	15	15	74.0835	True
	15	14	14.7167	False
	15	15	20.4167	True
	15	15	19.8	True
	15	15	18.3834	True
	15	15	23.6667	True
	15	15	16.5167	True
	15	15	18.8334	True
	15	1	21.5334	False
	15	15	17.15	True
	15	15	19.4834	True
	15	15	16.35	True
	15	15	16.9667	True
	15	15	17.3667	True
	15	15	15.4334	True
	15	14	17.1667	False
	15	15	16.6	True
	15	16	17.2167	False
	15	2	24.7667	False
	15	15	16.5834	True
	15	14	17.8834	False
	15	16	15.7167	False
	15	16	15.4334	False
	15	15	16.25	True
	15	16	25.7501	False
	15	15	15.2167	True
	15	16	16.2834	False
	15	15	17.3167	True
	15	15	16.6167	True
	15	15	18.7	True
	15	15	18.2	True
	15	15	16.5667	True
	15	15	19.25	True
	15	15	16.0167	True
	15	16	17.3	False
	15	15	24.65	True
	15	15	15.05	True
	15	14	15.75	False
	15	15	18.9834	True
	15	14	15.2167	False
	15	15	17.3667	True
	15	15	20.7334	True
	15	15	24.4834	True
	15	15	20.6667	True
	15	15	18.8	True
	15	15	23.15	True
	15	15	27.2667	True
	15	15	27.0334	True
	15	15	17.0334	True
	15	15	15.7834	True
	15	15	17.0667	True
	15	15	19.2	True
	15	1	22.45	False
	15	16	17.5334	False
	15	15	20.7167	True
	15	1	24	False
	15	15	18.0834	True
	15	15	17	True
	15	15	27.8167	True
	15	15	15.3667	True
	15	15	17.2167	True
	15	15	18.9334	True
	15	15	18.8834	True
	15	15	16.1167	True
	15	15	14.4834	True
	15	15	18.4834	True
	15	16	20.0834	False
	15	15	15.85	True
	15	2	24.35	False
	15	15	14.95	True
	15	15	22.6	True
	15	15	16.4	True
	15	15	18.4667	True
	16	16	16.45	True
	16	16	16.25	True
	16	16	26.1167	True
	16	16	14.2834	True
	16	16	17.1334	True
	16	16	23.1667	True
	16	5	26.9334	False
	16	2	21.0167	False
	16	1	22.2667	False
	16	16	18.5334	True
	16	16	15.5834	True
	16	16	20.2167	True
	16	16	20.85	True
	16	16	15.0334	True
	16	16	17.8334	True
	16	1	15.6	False
	16	16	15.5667	True
	16	2	16.9834	False
	16	1	25	False
	16	16	22.2834	True
	16	1	15.15	False
	16	16	16.45	True
	16	16	20.1	True
	16	1	16.9667	False
	16	16	16.2834	True
	16	15	15.4167	False
	16	1	14.7667	False
	16	16	18.2	True
	16	16	18.5	True
	16	16	25.5834	True
	16	16	20.3	True
	16	16	17.9834	True
	16	16	14.9167	True
	16	16	20.0334	True
	16	15	16.05	False
	16	16	19.7667	True
	16	16	14.8667	True
	16	16	18.5167	True
	16	16	18.6834	True
	16	16	18.0667	True
	16	1	25.2501	False
	16	15	17.7	False
	16	16	28.1001	True
	16	16	16.3334	True
	16	15	17.8	False
	16	15	17.6334	False
	16	15	17.0334	False
	16	16	17.0167	True
	16	16	16.5	True
	16	16	17.3334	True
	16	2	19.7834	False
	16	16	17.1334	True
	16	1	17.6167	False
	16	1	18.6	False
	16	1	18.3334	False
	16	16	23.9167	True
	16	16	26.1667	True
	16	16	14.4834	True
	16	16	16.7334	True
	16	16	17.6667	True
	16	1	17.0834	False
	16	1	14.6	False
	16	16	20.45	True
	16	16	15.15	True
	16	16	17.1334	True
	16	16	16.0334	True
	16	1	23.5834	False
	16	16	22.6667	True
	16	16	17.5334	True
	16	16	13.65	True
	16	3	49.3001	False
	16	16	21.4834	True
	16	16	24.1334	True
	16	16	21.5834	True
	16	1	22.0667	False
	16	16	17.8667	True
	16	1	17.6667	False
	16	16	28.6334	True
	16	16	17.4834	True
	16	16	14.65	True
	16	16	17.5667	True
	16	16	19.1334	True
	16	16	27.5001	True
	16	16	20.1	True
	16	1	21.1167	False
	16	16	16.4334	True
	16	16	17.2834	True
	16	2	63.8668	False
	16	16	22.45	True
	16	16	19.2167	True
	16	16	24.0667	True
	16	16	16.9334	True
	16	16	16.3834	True
	16	16	17.7334	True
	16	16	15.5334	True
	16	15	14.65	False
	16	16	16.0834	True
	16	16	16.95	True
	16	16	17.0167	True
	16	15	58.6835	False
