# Supplementary material for: Computer Simulation of Leadership, Consensus Decision Making and Collective Behaviour in Humans
Source: PLoS One. 2014 Jan 17;9(1):e80680. doi: 10.1371/journal.pone.0080680 (PMC3894931; doi:10.1371/journal.pone.0080680)
Supplement: Data S1 — Raw data for the ms. (ZIP) [file pone.0080680.s002.zip › raw data for the ms/result(e2,t1,0.4).xls]

## Sheet: Result
	Target	Arrived Position	Time Used	Arrived?
	1	16	10.95	False
	1	1	10.8667	True
	1	1	13	True
	1	1	16.0667	True
	1	2	15.7834	False
	1	1	14.7667	True
	1	16	15	False
	1	1	11.7834	True
	1	1	12.5	True
	1	1	12.1834	True
	1	1	12.5834	True
	1	16	13.65	False
	1	1	13.0334	True
	1	1	12.45	True
	1	1	12.6834	True
	1	2	11.1834	False
	1	1	12	True
	1	1	16.3167	True
	1	1	14.0334	True
	1	1	11.3	True
	1	2	12.55	False
	1	1	18.8667	True
	1	1	14	True
	1	1	12.7334	True
	1	1	12.9834	True
	1	1	12.8	True
	1	1	11.9834	True
	1	1	13.4667	True
	1	1	11.15	True
	1	1	12.3	True
	1	1	12.5167	True
	1	1	13.1834	True
	1	1	13.1167	True
	1	16	13.8	False
	1	1	14.5334	True
	1	2	10.8667	False
	1	1	13.7834	True
	1	1	16.7834	True
	1	1	13.8167	True
	1	1	14.2834	True
	1	16	14.7167	False
	1	1	10.5834	True
	1	1	12.5667	True
	1	2	12.85	False
	1	1	12.95	True
	1	1	11.3167	True
	1	1	10.8167	True
	1	3	15	False
	1	2	13.3667	False
	1	2	10.8167	False
	1	1	13.2	True
	1	1	13.95	True
	1	1	13.5834	True
	1	1	12.6834	True
	1	1	14.9834	True
	1	2	12.0167	False
	1	2	12.6167	False
	1	1	12.8667	True
	1	1	17.7	True
	1	1	11.7	True
	1	1	12.0334	True
	1	1	11.8667	True
	1	1	13.3167	True
	1	1	12.0334	True
	1	1	16.5667	True
	1	16	11.5334	False
	1	1	12.6667	True
	1	2	12.6334	False
	1	15	11.5834	False
	1	2	14.65	False
	1	2	11.7	False
	1	16	18.05	False
	1	1	13.25	True
	1	2	11.4667	False
	1	1	12.7334	True
	1	1	13.65	True
	1	16	15.85	False
	1	1	14.9834	True
	1	1	11.4667	True
	1	1	16.7167	True
	1	1	13.4	True
	1	1	11.4667	True
	1	13	12.4167	False
	1	1	12.9834	True
	1	15	11.1	False
	1	1	17.4167	True
	1	1	11.6834	True
	1	1	13.6834	True
	1	1	12.5167	True
	1	1	14.3167	True
	1	3	11.1	False
	1	1	14.4334	True
	1	1	14.6834	True
	1	1	18.8167	True
	1	16	20.6834	False
	1	1	12.2834	True
	1	1	13.4167	True
	1	15	17.2334	False
	1	16	11.7667	False
	1	16	13.4	False
	2	2	13.1834	True
	2	4	11.0834	False
	2	1	15.6667	False
	2	2	12.7334	True
	2	2	10.1334	True
	2	2	12.5834	True
	2	3	13.0667	False
	2	1	11.1334	False
	2	1	15.8334	False
	2	2	23.75	True
	2	2	12.2334	True
	2	2	12.1667	True
	2	4	16.2667	False
	2	3	11.7	False
	2	2	13.3667	True
	2	15	15.45	False
	2	2	16.0167	True
	2	1	12.8667	False
	2	2	11.7167	True
	2	1	11.35	False
	2	2	11.85	True
	2	2	11.9667	True
	2	2	12.3667	True
	2	2	15.0834	True
	2	1	14.5334	False
	2	2	14.0834	True
	2	4	12.95	False
	2	2	17.15	True
	2	2	12.65	True
	2	2	13.4834	True
	2	3	13.5334	False
	2	2	13.8167	True
	2	1	14.3834	False
	2	2	10.4167	True
	2	1	12.0167	False
	2	1	11.3667	False
	2	2	14.1334	True
	2	2	14.5334	True
	2	2	11.9167	True
	2	3	15.6	False
	2	2	11.7	True
	2	2	12.7167	True
	2	2	12.8334	True
	2	2	10.7167	True
	2	2	13.3334	True
	2	2	11.9834	True
	2	2	12.3667	True
	2	2	14.7	True
	2	2	12.7	True
	2	2	12.7	True
	2	1	11.4	False
	2	1	12.5667	False
	2	2	12.7834	True
	2	2	11.75	True
	2	2	12.7834	True
	2	2	12.8167	True
	2	2	13.55	True
	2	2	12	True
	2	16	15.05	False
	2	1	13	False
	2	2	15.3334	True
	2	3	12.8	False
	2	2	11.6334	True
	2	1	12.8667	False
	2	2	16.8167	True
	2	2	13.9834	True
	2	2	12.55	True
	2	2	12.25	True
	2	16	10.8334	False
	2	2	15.1334	True
	2	2	15.0834	True
	2	15	12.65	False
	2	2	13.1667	True
	2	1	13.2	False
	2	2	13	True
	2	4	11.65	False
	2	2	12.7	True
	2	2	14.2834	True
	2	1	16.2167	False
	2	1	12.7334	False
	2	1	10.5834	False
	2	1	16.3167	False
	2	2	11.6334	True
	2	2	23.4167	True
	2	2	10.7	True
	2	2	13.6	True
	2	2	13.15	True
	2	3	12.7667	False
	2	2	13.1334	True
	2	2	14.85	True
	2	3	12.1	False
	2	2	10.0334	True
	2	2	13.8167	True
	2	2	13.9167	True
	2	1	13.9834	False
	2	3	12.4834	False
	2	2	16.5	True
	2	2	12.7	True
	2	3	11.7167	False
	2	2	12.75	True
	3	3	14.6334	True
	3	4	12.9834	False
	3	3	16.4167	True
	3	2	13.1	False
	3	3	13.5834	True
	3	3	19.55	True
	3	2	12.3167	False
	3	3	11.55	True
	3	3	12.6834	True
	3	3	12.45	True
	3	3	11.2667	True
	3	3	13.6667	True
	3	2	13.0667	False
	3	3	13.1167	True
	3	3	19.5334	True
	3	3	12.75	True
	3	2	14.3834	False
	3	3	13	True
	3	3	16.2334	True
	3	14	29.9501	False
	3	3	11.2	True
	3	4	11.6	False
	3	3	18.9167	True
	3	3	13.2	True
	3	3	12.4167	True
	3	3	14.6	True
	3	16	13.0167	False
	3	3	11.7	True
	3	1	14.9834	False
	3	3	15.0834	True
	3	3	13.4167	True
	3	3	13.45	True
	3	4	13.8334	False
	3	16	21.2834	False
	3	2	12.1	False
	3	3	14.2334	True
	3	2	13.0667	False
	3	3	11.3167	True
	3	3	11.6834	True
	3	3	15.5334	True
	3	3	14.2334	True
	3	3	11.1167	True
	3	3	11.6	True
	3	1	13.7334	False
	3	3	15.9834	True
	3	3	13.4167	True
	3	2	12.65	False
	3	3	23.3834	True
	3	3	11.65	True
	3	3	15.6834	True
	3	3	12.9834	True
	3	3	11.4667	True
	3	2	11.2334	False
	3	3	12.7334	True
	3	4	12.2334	False
	3	1	12.9167	False
	3	3	15.6	True
	3	4	14.1	False
	3	3	15	True
	3	2	11.4167	False
	3	15	17.5334	False
	3	2	13.9	False
	3	3	14.3334	True
	3	1	14.95	False
	3	2	21.8	False
	3	3	12.2667	True
	3	3	15.7667	True
	3	1	13.8	False
	3	3	11.5	True
	3	3	12.3167	True
	3	3	11.3334	True
	3	2	16.9167	False
	3	3	11.6334	True
	3	2	20.6334	False
	3	1	9.78335	False
	3	2	11.9167	False
	3	3	13.9334	True
	3	13	15.35	False
	3	3	13.35	True
	3	2	12.4334	False
	3	3	19.2667	True
	3	2	11.9	False
	3	1	17.8667	False
	3	3	12.55	True
	3	3	12.6	True
	3	3	14.05	True
	3	3	14.5834	True
	3	5	19.0167	False
	3	3	13.5334	True
	3	3	13.55	True
	3	3	15.95	True
	3	3	12.3834	True
	3	3	12.2167	True
	3	3	18.05	True
	3	3	12.3334	True
	3	3	12.9334	True
	3	3	11.55	True
	3	1	15.8667	False
	3	2	15.3834	False
	3	3	13.45	True
	4	4	13.0167	True
	4	4	13.65	True
	4	4	12.9667	True
	4	3	44.1501	False
	4	6	17.15	False
	4	15	18.65	False
	4	4	11.85	True
	4	4	11.3334	True
	4	3	12.4834	False
	4	4	12.6	True
	4	3	14.9334	False
	4	4	13.7	True
	4	4	11.9667	True
	4	4	13.5334	True
	4	1	17.7667	False
	4	3	12.9	False
	4	4	11.9667	True
	4	4	12.6667	True
	4	4	12.5167	True
	4	5	12.2667	False
	4	4	11.9167	True
	4	4	26.6167	True
	4	4	12.1167	True
	4	4	11.8167	True
	4	3	15.2667	False
	4	4	12.5	True
	4	4	12.3	True
	4	3	12.0834	False
	4	4	20.7	True
	4	4	11.3334	True
	4	4	19.4167	True
	4	4	15.2167	True
	4	4	13.3667	True
	4	3	17.5834	False
	4	4	13.35	True
	4	4	12.65	True
	4	4	12.7667	True
	4	4	11.85	True
	4	2	18.3834	False
	4	4	13.9834	True
	4	4	16.0834	True
	4	4	12.8	True
	4	4	14.7667	True
	4	4	20.3167	True
	4	5	12.3834	False
	4	4	14.2334	True
	4	3	12.85	False
	4	4	11.2834	True
	4	4	12.8334	True
	4	4	49.8834	True
	4	4	16.3	True
	4	4	11.3167	True
	4	4	16.6834	True
	4	4	12.2667	True
	4	3	14.2	False
	4	4	12.3334	True
	4	3	13.9	False
	4	2	17.15	False
	4	3	11.4667	False
	4	5	15.25	False
	4	5	12.6167	False
	4	4	12.45	True
	4	4	12.6167	True
	4	2	14.4167	False
	4	3	14.9834	False
	4	4	33.9167	True
	4	2	15.1167	False
	4	4	11.65	True
	4	3	13.5667	False
	4	4	13.2	True
	4	3	13.9167	False
	4	4	14.6	True
	4	4	27.4834	True
	4	4	13.3667	True
	4	4	11.9	True
	4	1	25.6167	False
	4	5	12.55	False
	4	5	18.7167	False
	4	3	11.3667	False
	4	4	12.7667	True
	4	4	26.1001	True
	4	3	13.1834	False
	4	4	15.1167	True
	4	4	16.2167	True
	4	3	12.25	False
	4	3	13.15	False
	4	4	12.0667	True
	4	4	13.7834	True
	4	4	10.8	True
	4	4	19.6667	True
	4	4	15.5334	True
	4	4	15.15	True
	4	4	16.1167	True
	4	4	9.81669	True
	4	4	12.15	True
	4	4	13.1334	True
	4	4	11.7	True
	4	4	12.3334	True
	4	4	13.1834	True
	4	6	44.0001	False
	5	5	11.7834	True
	5	3	16.3834	False
	5	5	12.4667	True
	5	3	13.7667	False
	5	3	17.8667	False
	5	5	23.6167	True
	5	5	12.1834	True
	5	5	14.0667	True
	5	6	11.65	False
	5	5	13.2667	True
	5	5	12.8834	True
	5	4	13.2834	False
	5	5	11.4667	True
	5	5	11.95	True
	5	5	12.55	True
	5	5	12.6834	True
	5	4	14.6	False
	5	5	17.5334	True
	5	3	12.5834	False
	5	2	14.0834	False
	5	5	16.7	True
	5	5	12.2834	True
	5	5	12.45	True
	5	2	16.9334	False
	5	5	16.95	True
	5	5	11.75	True
	5	8	19.25	False
	5	5	12.6334	True
	5	5	13.25	True
	5	5	11.4667	True
	5	5	12.3334	True
	5	5	28.7167	True
	5	5	13.4	True
	5	5	12.3834	True
	5	3	13.5	False
	5	3	12.5167	False
	5	2	16.7	False
	5	4	16.6834	False
	5	5	12.9834	True
	5	5	11.7	True
	5	5	11.6334	True
	5	5	13.9834	True
	5	5	11.9834	True
	5	5	11.0334	True
	5	5	11.2	True
	5	5	12.8	True
	5	6	14.1334	False
	5	4	12.8167	False
	5	5	12.5834	True
	5	3	17.9334	False
	5	5	12.45	True
	5	5	19.1834	True
	5	1	27.7667	False
	5	5	13.1667	True
	5	5	13.85	True
	5	5	12.2667	True
	5	5	14.85	True
	5	5	13.0667	True
	5	5	13.0334	True
	5	5	13.1334	True
	5	4	14.1167	False
	5	4	11.9167	False
	5	5	14.6667	True
	5	5	12.7	True
	5	5	13.0667	True
	5	4	16.05	False
	5	5	12.5167	True
	5	5	10.6834	True
	5	5	11.2	True
	5	3	14.5	False
	5	5	13.9834	True
	5	4	13.1667	False
	5	5	14.5167	True
	5	5	12.35	True
	5	5	11.4	True
	5	5	14.0167	True
	5	5	13.3	True
	5	5	11.4667	True
	5	5	22.8834	True
	5	5	10.5667	True
	5	5	11.2667	True
	5	5	11.65	True
	5	5	13.6334	True
	5	5	15.8	True
	5	5	13.1167	True
	5	5	14.7	True
	5	5	13.2334	True
	5	1	19	False
	5	6	14.05	False
	5	5	13.3334	True
	5	5	12.0167	True
	5	5	11.5167	True
	5	5	11.5	True
	5	5	11.6	True
	5	5	11.95	True
	5	5	12.1167	True
	5	5	10.6334	True
	5	5	11.9667	True
	5	5	13.75	True
	5	5	12.7	True
	6	6	10.4334	True
	6	6	10.5167	True
	6	6	17.45	True
	6	6	11.4834	True
	6	1	25.2667	False
	6	6	10.7	True
	6	6	17.25	True
	6	6	11.2	True
	6	6	10.3334	True
	6	6	11.65	True
	6	6	10.7834	True
	6	4	21	False
	6	5	9.76669	False
	6	5	13.9667	False
	6	6	11.3167	True
	6	5	16.2	False
	6	5	15.05	False
	6	6	9.91669	True
	6	6	12.85	True
	6	6	10.1	True
	6	6	12.0167	True
	6	6	11.5834	True
	6	6	11.5667	True
	6	6	12.4834	True
	6	6	12.2	True
	6	5	15.95	False
	6	8	46.9168	False
	6	6	19.5667	True
	6	6	13.5667	True
	6	6	11.4834	True
	6	6	10.8834	True
	6	6	13.4667	True
	6	1	15.45	False
	6	1	19.35	False
	6	6	11.2	True
	6	6	11.0167	True
	6	6	12	True
	6	6	11.4	True
	6	5	10.9167	False
	6	6	11.8167	True
	6	6	20.8834	True
	6	4	18.6667	False
	6	6	10.8834	True
	6	6	10.65	True
	6	6	11.7834	True
	6	14	13.85	False
	6	6	12.4	True
	6	6	11.6834	True
	6	6	10.7667	True
	6	6	13.4834	True
	6	5	13.3	False
	6	6	10.65	True
	6	6	15	True
	6	5	14.3	False
	6	6	13.7667	True
	6	6	17.1334	True
	6	4	13.6167	False
	6	6	15.9834	True
	6	6	12.2167	True
	6	6	11.4667	True
	6	6	13.05	True
	6	13	18.5834	False
	6	6	11.6834	True
	6	16	20.8667	False
	6	6	11.1	True
	6	6	15.6334	True
	6	6	22.75	True
	6	6	10.6834	True
	6	7	11.3	False
	6	6	11.6	True
	6	6	15.05	True
	6	6	11.2	True
	6	5	12.9834	False
	6	6	13.3167	True
	6	6	11.85	True
	6	6	31.3167	True
	6	6	20.5834	True
	6	5	11.5334	False
	6	6	13.05	True
	6	6	10.8167	True
	6	6	11.8667	True
	6	6	11.0334	True
	6	7	10.95	False
	6	6	12.85	True
	6	6	11.05	True
	6	5	12.6334	False
	6	3	16.5334	False
	6	6	11.6834	True
	6	5	16.8	False
	6	6	12.2834	True
	6	6	11.8834	True
	6	6	10.7834	True
	6	3	16.05	False
	6	6	14.95	True
	6	6	9.96669	True
	6	6	11.2334	True
	6	7	12.8667	False
	6	5	18.8167	False
	6	3	21	False
	6	6	10.6167	True
	7	7	11.65	True
	7	7	11.2167	True
	7	7	10.5334	True
	7	7	11.3167	True
	7	7	9.45002	True
	7	7	11.0167	True
	7	7	36.9334	True
	7	7	12.2334	True
	7	5	17.7167	False
	7	7	11.35	True
	7	7	25.3834	True
	7	7	11.9834	True
	7	1	15.75	False
	7	7	13.0667	True
	7	7	12.0334	True
	7	7	14.3334	True
	7	7	11.5834	True
	7	7	12.0834	True
	7	7	11.35	True
	7	7	14.7167	True
	7	3	21.7167	False
	7	7	13.4	True
	7	7	11.05	True
	7	7	11.3	True
	7	6	11.4167	False
	7	7	13.8667	True
	7	15	17.7334	False
	7	7	9.90002	True
	7	7	11.7667	True
	7	7	11.2	True
	7	7	10.0834	True
	7	14	28.0334	False
	7	7	19.5667	True
	7	7	11.9667	True
	7	11	20.0667	False
	7	6	14.4	False
	7	7	11.9334	True
	7	7	10.6167	True
	7	7	10.6	True
	7	7	11.3167	True
	7	7	25.8334	True
	7	7	13.9667	True
	7	7	11.7	True
	7	7	10.45	True
	7	3	26.0834	False
	7	7	9.85002	True
	7	7	10.7667	True
	7	6	13.4	False
	7	7	10.7	True
	7	7	10.4834	True
	7	8	14.0334	False
	7	7	14.4667	True
	7	7	10.6834	True
	7	5	12.9167	False
	7	7	12.8334	True
	7	7	11.5167	True
	7	6	12.2167	False
	7	7	10.65	True
	7	7	10.7167	True
	7	7	12.7	True
	7	8	11.1834	False
	7	13	60.8501	False
	7	7	16.85	True
	7	7	12.75	True
	7	7	10.9667	True
	7	6	13.2834	False
	7	7	9.78335	True
	7	7	11.7	True
	7	7	11.4167	True
	7	5	13.7834	False
	7	7	10.4	True
	7	7	11.5334	True
	7	6	27.6667	False
	7	7	13.5834	True
	7	7	10.45	True
	7	7	10.9667	True
	7	7	13.1667	True
	7	7	13.45	True
	7	7	12.4667	True
	7	7	14.5667	True
	7	7	13.6667	True
	7	4	13.2834	False
	7	8	17.15	False
	7	7	44.2834	True
	7	7	11.15	True
	7	7	11.2	True
	7	7	26.4667	True
	7	6	14.1334	False
	7	7	10.1334	True
	7	7	11.3334	True
	7	7	13.4834	True
	7	7	10.5	True
	7	7	11.75	True
	7	7	11.3167	True
	7	7	11.95	True
	7	7	12.1334	True
	7	7	13.2667	True
	7	7	10.5834	True
	7	7	15.0667	True
	7	7	11.55	True
	8	8	14.2167	True
	8	8	12.1167	True
	8	8	11.6667	True
	8	8	10.2	True
	8	8	10.05	True
	8	8	29.8667	True
	8	8	11.4667	True
	8	7	14.4667	False
	8	8	11.3	True
	8	8	12.1334	True
	8	8	16.6834	True
	8	8	53.0501	True
	8	8	10.65	True
	8	8	10.1167	True
	8	8	29.6501	True
	8	8	14.1	True
	8	8	11.7334	True
	8	14	69.0668	False
	8	7	17.0167	False
	8	8	11.5667	True
	8	8	11.5667	True
	8	8	11.5334	True
	8	8	11.3167	True
	8	8	10.0334	True
	8	8	11.8834	True
	8	8	13.8334	True
	8	8	10.3834	True
	8	8	11	True
	8	8	9.96669	True
	8	8	10.4334	True
	8	8	11.75	True
	8	12	22.95	False
	8	1	27.9834	False
	8	8	11.1	True
	8	8	10.6834	True
	8	8	10.0334	True
	8	2	12.55	False
	8	8	9.16669	True
	8	8	10.45	True
	8	8	10.55	True
	8	14	18.4167	False
	8	8	10.5334	True
	8	8	14.7334	True
	8	8	10.25	True
	8	8	10.6167	True
	8	8	11.0667	True
	8	8	12.8	True
	8	1	31.6167	False
	8	7	15.3834	False
	8	8	10.1834	True
	8	8	12.5834	True
	8	8	11.0667	True
	8	8	10.9667	True
	8	10	19.9834	False
	8	8	10.8834	True
	8	8	11.9334	True
	8	8	10.45	True
	8	6	41.3667	False
	8	8	12.7667	True
	8	8	10.9	True
	8	8	10.3167	True
	8	8	10.2334	True
	8	8	12.6334	True
	8	8	12.6834	True
	8	8	11.9834	True
	8	15	18.6834	False
	8	8	10.15	True
	8	7	26.4834	False
	8	10	13.7834	False
	8	8	11.4334	True
	8	8	13.05	True
	8	3	14.85	False
	8	8	10.8834	True
	8	8	13.0167	True
	8	8	11.0167	True
	8	8	12.2167	True
	8	8	13.95	True
	8	8	10.3334	True
	8	16	45.4168	False
	8	8	10.5167	True
	8	6	14.4334	False
	8	3	32.1167	False
	8	12	39.9167	False
	8	8	10.2	True
	8	8	10.6334	True
	8	8	9.96669	True
	8	8	11.6	True
	8	8	11.25	True
	8	8	10.05	True
	8	7	11.8667	False
	8	8	11.45	True
	8	8	10.0167	True
	8	8	9.76669	True
	8	7	14.3167	False
	8	3	11.7667	False
	8	8	15.3	True
	8	6	14.0334	False
	8	8	12.4667	True
	8	8	13.2834	True
	8	3	16.45	False
	9	9	12.3667	True
	9	11	31.6334	False
	9	9	11.5	True
	9	9	13.8834	True
	9	9	10.85	True
	9	9	10.45	True
	9	9	11.3667	True
	9	9	12.3334	True
	9	1	35.2167	False
	9	9	11.25	True
	9	9	12.3167	True
	9	9	12.45	True
	9	9	11.3	True
	9	9	19.4334	True
	9	9	11.95	True
	9	9	10.4167	True
	9	9	11.8167	True
	9	9	11.5334	True
	9	9	11.3334	True
	9	9	12.5	True
	9	9	11.4667	True
	9	9	10.6334	True
	9	8	18.0167	False
	9	9	10.8	True
	9	2	19.4167	False
	9	9	17.2334	True
	9	9	15.3	True
	9	4	82.8335	False
	9	9	11.9	True
	9	11	12.8334	False
	9	9	11.8334	True
	9	9	9.80002	True
	9	9	10.3667	True
	9	9	15.3667	True
	9	15	43.0001	False
	9	9	10.9	True
	9	9	12.1167	True
	9	9	10.3834	True
	9	9	12.3667	True
	9	9	13.0167	True
	9	9	11.0167	True
	9	9	11.5	True
	9	9	10.5334	True
	9	9	11.8334	True
	9	9	35.5001	True
	9	9	11.1667	True
	9	9	12.0334	True
	9	9	10.9	True
	9	9	10.6334	True
	9	9	11.9834	True
	9	9	11.4334	True
	9	9	12.7334	True
	9	9	11.4834	True
	9	9	11.6334	True
	9	9	13.1	True
	9	1	22.3334	False
	9	9	14.2667	True
	9	9	13.3834	True
	9	13	15.8	False
	9	9	11.7	True
	9	9	9.85002	True
	9	9	11.45	True
	9	9	22.3	True
	9	9	11.6167	True
	9	8	20.6334	False
	9	7	17.6167	False
	9	9	11.15	True
	9	9	10.4	True
	9	9	10.9834	True
	9	9	11.4667	True
	9	9	10.9167	True
	9	9	9.98335	True
	9	9	19.7667	True
	9	9	12.25	True
	9	9	14.6334	True
	9	9	14.75	True
	9	4	14.4834	False
	9	9	10.3667	True
	9	9	13.1167	True
	9	9	10.3167	True
	9	5	23.85	False
	9	11	15.4834	False
	9	9	11.6	True
	9	15	42.3334	False
	9	9	21.9167	True
	9	9	58.7335	True
	9	9	11.1167	True
	9	9	11	True
	9	9	10.25	True
	9	10	13.1	False
	9	9	11.7	True
	9	9	12.55	True
	9	9	11.4834	True
	9	10	19.8667	False
	9	9	10.8	True
	9	9	11.2	True
	9	9	11.4834	True
	9	9	13.5834	True
	9	9	12.0834	True
	9	11	15.7667	False
	10	10	15.4834	True
	10	10	13.3334	True
	10	10	12.8167	True
	10	10	13.4	True
	10	8	19.4667	False
	10	10	29.1167	True
	10	10	18.5	True
	10	10	11.6167	True
	10	10	11.4167	True
	10	10	13.0334	True
	10	10	10.9667	True
	10	10	10.75	True
	10	10	10.2167	True
	10	10	12.2167	True
	10	10	13.1667	True
	10	10	11.3334	True
	10	10	10.6834	True
	10	10	11.2167	True
	10	10	10.3	True
	10	1	60.2001	False
	10	10	11.6167	True
	10	10	16.1167	True
	10	10	10.7834	True
	10	10	10.2667	True
	10	10	15.5167	True
	10	10	12.95	True
	10	10	27.7834	True
	10	10	12.8167	True
	10	10	16.9667	True
	10	10	12.1667	True
	10	10	13.5	True
	10	10	10.3167	True
	10	10	9.96669	True
	10	10	11.8167	True
	10	10	10.1834	True
	10	10	13.0167	True
	10	10	10.5334	True
	10	10	10.9167	True
	10	10	10.1667	True
	10	10	12.75	True
	10	10	13.9667	True
	10	10	12.8334	True
	10	10	11.8167	True
	10	10	13.5334	True
	10	10	13.25	True
	10	10	11.3834	True
	10	10	11.75	True
	10	11	12.9167	False
	10	9	14.45	False
	10	10	10.85	True
	10	10	10.6834	True
	10	10	10.6334	True
	10	3	11.7834	False
	10	10	10.0167	True
	10	1	19.3834	False
	10	10	11.0167	True
	10	10	10.1334	True
	10	10	11.5334	True
	10	10	9.98335	True
	10	10	9.98335	True
	10	10	11.2834	True
	10	10	10.4167	True
	10	10	10.0167	True
	10	10	10.7	True
	10	10	21.95	True
	10	10	20.15	True
	10	10	10.4167	True
	10	10	12.8667	True
	10	10	14.35	True
	10	10	14.9334	True
	10	10	57.5001	True
	10	10	10.7334	True
	10	10	15.4	True
	10	10	16	True
	10	10	9.85002	True
	10	10	17.65	True
	10	10	10.6	True
	10	11	14.7167	False
	10	10	17.7167	True
	10	10	10.15	True
	10	11	10.6	False
	10	10	10.9667	True
	10	6	20	False
	10	10	11.2834	True
	10	6	21.4834	False
	10	13	15.9667	False
	10	10	14.5667	True
	10	10	17.4167	True
	10	10	11.0334	True
	10	10	10.2834	True
	10	10	11.1667	True
	10	10	9.66669	True
	10	11	15.1834	False
	10	10	10.5834	True
	10	10	14.3167	True
	10	10	39.7501	True
	10	10	27.4501	True
	10	10	11.1834	True
	10	8	22.0167	False
	10	2	18.75	False
	11	11	11.0167	True
	11	11	10.0834	True
	11	11	29.5667	True
	11	11	11.5834	True
	11	11	12.4834	True
	11	11	13.1334	True
	11	11	14.2167	True
	11	11	13.4	True
	11	13	12.65	False
	11	11	12.05	True
	11	11	12.6667	True
	11	5	25.5334	False
	11	11	31.6834	True
	11	11	12.5834	True
	11	11	13	True
	11	11	12.8667	True
	11	11	13	True
	11	11	11.8667	True
	11	11	13.6334	True
	11	11	12.9334	True
	11	11	12.5	True
	11	11	12	True
	11	12	13.5334	False
	11	11	11.9167	True
	11	13	17.1167	False
	11	11	12.55	True
	11	11	9.63335	True
	11	11	16.9334	True
	11	11	13.3334	True
	11	11	10.7667	True
	11	11	11.8334	True
	11	11	10.55	True
	11	11	13.6	True
	11	11	11.0834	True
	11	13	17.8334	False
	11	11	10.6834	True
	11	11	10.9334	True
	11	11	42.1001	True
	11	11	10.6834	True
	11	11	11.3167	True
	11	2	34.3501	False
	11	11	17.5	True
	11	6	22.6167	False
	11	11	10.5667	True
	11	11	10.9167	True
	11	11	13.3167	True
	11	11	17.8834	True
	11	11	11.0667	True
	11	13	13.4167	False
	11	11	12.1167	True
	11	11	10.3667	True
	11	11	12.1167	True
	11	11	12.7167	True
	11	10	14.1834	False
	11	11	10.6167	True
	11	11	28.9501	True
	11	13	17.4	False
	11	16	21.15	False
	11	11	11.0167	True
	11	11	13.7834	True
	11	11	31.6501	True
	11	11	35.6334	True
	11	11	11.5167	True
	11	3	40.2001	False
	11	11	11.15	True
	11	14	19.0167	False
	11	11	12.3667	True
	11	12	14.1167	False
	11	11	10.4	True
	11	11	15.55	True
	11	11	12.6667	True
	11	11	12.2167	True
	11	13	15.0667	False
	11	11	16.35	True
	11	12	13.25	False
	11	11	10.3	True
	11	1	21.3167	False
	11	11	11.3334	True
	11	11	9.96669	True
	11	11	10.4667	True
	11	11	12.6	True
	11	11	12.5334	True
	11	11	10.5334	True
	11	11	35.4334	True
	11	11	11.4667	True
	11	11	10.75	True
	11	11	11.85	True
	11	11	12.1	True
	11	11	11.5834	True
	11	12	11.9334	False
	11	11	10.7	True
	11	11	11.05	True
	11	11	13.1167	True
	11	12	12.3334	False
	11	11	13.5	True
	11	11	11.2667	True
	11	11	11.3834	True
	11	11	13.4667	True
	11	13	12.0834	False
	11	11	12.0334	True
	12	12	10.8	True
	12	12	11.9834	True
	12	13	11.5834	False
	12	12	10.3334	True
	12	12	12.1667	True
	12	12	10.5167	True
	12	15	21.7	False
	12	13	11.9667	False
	12	15	29.6001	False
	12	12	44.9834	True
	12	12	13.4	True
	12	12	12.1667	True
	12	11	11.3334	False
	12	12	11.3334	True
	12	12	15.0834	True
	12	12	10.65	True
	12	12	11.55	True
	12	15	12.5334	False
	12	12	14.4334	True
	12	12	11.6167	True
	12	12	11.5834	True
	12	12	17.0667	True
	12	12	12.4667	True
	12	12	13.4	True
	12	12	10.1834	True
	12	13	15.6834	False
	12	12	11.6167	True
	12	12	13.6667	True
	12	12	11.3	True
	12	12	20.0834	True
	12	4	11	False
	12	14	14.9834	False
	12	12	10.6834	True
	12	12	14.0834	True
	12	2	13.3334	False
	12	12	11.2834	True
	12	12	14.05	True
	12	13	11.4334	False
	12	12	18.45	True
	12	12	10.7667	True
	12	12	11.25	True
	12	12	10.8667	True
	12	11	10.95	False
	12	12	17.85	True
	12	12	11.2667	True
	12	16	12.2167	False
	12	12	10.9167	True
	12	12	12.9834	True
	12	12	11.4167	True
	12	12	10.85	True
	12	12	10.5334	True
	12	13	16.1834	False
	12	8	34.9834	False
	12	12	13.05	True
	12	4	56.8334	False
	12	12	16.5667	True
	12	12	12.0834	True
	12	12	10.6834	True
	12	11	10.6334	False
	12	12	11.95	True
	12	12	10.9334	True
	12	12	13.2334	True
	12	12	10.95	True
	12	12	10.8667	True
	12	12	10.85	True
	12	12	13.05	True
	12	12	11.8167	True
	12	12	14.3667	True
	12	15	13.6834	False
	12	12	11.0667	True
	12	12	10.9667	True
	12	12	12.8667	True
	12	12	10.8834	True
	12	10	16.5167	False
	12	1	14.9167	False
	12	11	12.7667	False
	12	12	12.3	True
	12	12	10.8667	True
	12	12	11.7667	True
	12	12	10.0834	True
	12	16	16.2834	False
	12	12	11.85	True
	12	11	11.0167	False
	12	12	15.65	True
	12	13	12.95	False
	12	12	10.8667	True
	12	12	11.2	True
	12	12	16.8167	True
	12	12	12.5667	True
	12	16	26.7167	False
	12	14	13.3334	False
	12	12	11.1	True
	12	12	14.4	True
	12	12	13.5834	True
	12	12	12.25	True
	12	12	13.1167	True
	12	12	24.0667	True
	12	12	10.8	True
	12	12	11.3667	True
	12	12	11.6334	True
	13	13	12.85	True
	13	13	18.9667	True
	13	12	10.8167	False
	13	13	11.4667	True
	13	12	14.5834	False
	13	3	14.75	False
	13	13	14.75	True
	13	13	10.45	True
	13	13	11.95	True
	13	13	10.85	True
	13	12	11.9834	False
	13	13	11.15	True
	13	13	11.7	True
	13	13	12.45	True
	13	13	12.5	True
	13	13	11.0667	True
	13	13	13.5667	True
	13	13	14.15	True
	13	13	11.6334	True
	13	13	11.8834	True
	13	13	12.95	True
	13	13	11.35	True
	13	13	12.6667	True
	13	13	14.4834	True
	13	1	16.95	False
	13	13	11.5	True
	13	13	14.3667	True
	13	13	12.1667	True
	13	13	17.9834	True
	13	16	17.9834	False
	13	13	11.2	True
	13	14	18.0667	False
	13	13	13.4334	True
	13	13	11.45	True
	13	13	10.3	True
	13	13	12.95	True
	13	16	33.7001	False
	13	13	14.1834	True
	13	13	12.5834	True
	13	15	12.9667	False
	13	13	10.7834	True
	13	14	13.4334	False
	13	13	12.4334	True
	13	14	11.3667	False
	13	13	12.3167	True
	13	14	13.6334	False
	13	13	12.5	True
	13	13	32.3167	True
	13	12	11.9667	False
	13	13	13.2834	True
	13	13	12.0334	True
	13	13	11.7167	True
	13	14	12.15	False
	13	14	13.7	False
	13	13	12.3167	True
	13	14	14.9334	False
	13	14	12.9667	False
	13	13	11.4334	True
	13	14	13.7334	False
	13	5	16.5834	False
	13	13	11.9667	True
	13	13	12.6834	True
	13	14	10.9167	False
	13	14	19.4834	False
	13	13	17.5834	True
	13	13	10.3834	True
	13	13	12.7167	True
	13	14	17.5167	False
	13	14	13.0334	False
	13	14	12.7167	False
	13	13	11.5	True
	13	12	14.7334	False
	13	13	12.0334	True
	13	12	12.8667	False
	13	15	12.7834	False
	13	9	24.4167	False
	13	13	12.7334	True
	13	13	12.2667	True
	13	13	11.5334	True
	13	13	12.3	True
	13	14	19.0667	False
	13	13	11.2834	True
	13	15	24.0167	False
	13	13	21.5334	True
	13	13	11.4167	True
	13	13	13.3334	True
	13	15	16.6167	False
	13	13	13.35	True
	13	13	13.5	True
	13	13	12.2667	True
	13	13	12.2834	True
	13	13	10.8834	True
	13	13	12.3334	True
	13	13	12.05	True
	13	13	11.4167	True
	13	13	11.45	True
	13	14	11.9334	False
	13	13	14.1167	True
	13	13	10.8167	True
	13	12	16.2	False
	14	14	12.0167	True
	14	15	14.5	False
	14	15	13	False
	14	13	13.4	False
	14	14	14.4167	True
	14	14	12.25	True
	14	14	12.45	True
	14	14	11.5834	True
	14	14	11.0334	True
	14	14	13.3667	True
	14	14	11.1334	True
	14	14	12.0167	True
	14	14	11.2834	True
	14	14	14.25	True
	14	15	13.35	False
	14	14	14.65	True
	14	13	16.5834	False
	14	14	14.3667	True
	14	14	11.3334	True
	14	14	12.4167	True
	14	14	12.4834	True
	14	16	15.6334	False
	14	14	12.5667	True
	14	13	9.60002	False
	14	15	12.4	False
	14	15	16.35	False
	14	14	14.6834	True
	14	15	14.5167	False
	14	14	11.3834	True
	14	14	13.1167	True
	14	15	13.1	False
	14	15	16.6334	False
	14	14	15.65	True
	14	14	13.8834	True
	14	14	12.2834	True
	14	14	13.2167	True
	14	14	23.85	True
	14	14	15.2334	True
	14	15	12.9334	False
	14	15	15.35	False
	14	15	11.8334	False
	14	14	20.4667	True
	14	14	12.4	True
	14	14	12.7334	True
	14	14	15.4334	True
	14	14	12.6334	True
	14	15	11.4667	False
	14	15	11.7167	False
	14	13	15.1834	False
	14	14	11.5834	True
	14	14	10.6667	True
	14	15	13.9167	False
	14	14	11.8334	True
	14	14	12.3834	True
	14	14	22.5167	True
	14	14	20.2334	True
	14	14	15.8	True
	14	16	14.85	False
	14	14	12.9	True
	14	14	14.1667	True
	14	15	12.1	False
	14	14	17.4334	True
	14	14	15.75	True
	14	14	11.6667	True
	14	1	12.35	False
	14	14	19.5	True
	14	15	12	False
	14	13	17.0334	False
	14	14	13.15	True
	14	14	11.9334	True
	14	14	12.7167	True
	14	14	13	True
	14	15	12.0667	False
	14	15	11.8834	False
	14	2	15.0167	False
	14	14	11.3167	True
	14	15	11.0334	False
	14	14	13.1334	True
	14	14	12.05	True
	14	14	13.0167	True
	14	14	11.4334	True
	14	14	12.0667	True
	14	14	10.65	True
	14	14	14.6167	True
	14	14	10.35	True
	14	14	13.7167	True
	14	14	13.0667	True
	14	14	12.7	True
	14	14	14.2	True
	14	14	13.6667	True
	14	14	13.5834	True
	14	15	13.1667	False
	14	14	12.7334	True
	14	14	18.7167	True
	14	4	33.1334	False
	14	14	11.6	True
	14	14	15.3334	True
	14	14	11.8667	True
	14	13	12.95	False
	14	15	14.9	False
	15	16	14.0834	False
	15	13	39.4001	False
	15	15	10.0167	True
	15	15	12.0667	True
	15	15	11.6667	True
	15	16	18.1334	False
	15	1	35.9001	False
	15	15	34.9834	True
	15	16	12	False
	15	15	11.4834	True
	15	15	11.7334	True
	15	15	13.9667	True
	15	15	14.5	True
	15	15	11.8667	True
	15	15	13.4167	True
	15	15	12.4834	True
	15	15	24.0167	True
	15	15	13.8834	True
	15	15	17.65	True
	15	15	12.2	True
	15	15	15.4334	True
	15	2	15.1667	False
	15	15	13.4667	True
	15	13	13.1	False
	15	15	14.35	True
	15	15	15.05	True
	15	14	11.5167	False
	15	15	12.7167	True
	15	16	14.5834	False
	15	15	13.5334	True
	15	15	13.3	True
	15	15	15.95	True
	15	1	19.0834	False
	15	15	12.45	True
	15	15	11.5167	True
	15	15	13.4	True
	15	15	12.6334	True
	15	15	14.6334	True
	15	14	12.9667	False
	15	16	12.85	False
	15	15	13.3	True
	15	15	12.7	True
	15	15	14.1834	True
	15	8	54.5334	False
	15	15	13.7667	True
	15	14	13.6167	False
	15	2	11.2334	False
	15	15	14.1667	True
	15	15	11.0167	True
	15	15	26.9501	True
	15	15	15.9167	True
	15	15	18.2167	True
	15	14	13.2667	False
	15	15	12.0167	True
	15	4	19.1834	False
	15	1	14.3834	False
	15	14	18.3667	False
	15	15	14.25	True
	15	15	22.0334	True
	15	15	12.3334	True
	15	15	14.2167	True
	15	15	17.1834	True
	15	15	33.6001	True
	15	15	11.1167	True
	15	15	11.65	True
	15	15	11.7667	True
	15	16	12.8334	False
	15	15	12.0667	True
	15	15	14.5667	True
	15	15	11	True
	15	15	12.3167	True
	15	14	10.5334	False
	15	4	12.9834	False
	15	15	12.3	True
	15	1	12.85	False
	15	15	12.8834	True
	15	15	12.3167	True
	15	16	13.9667	False
	15	11	26.5334	False
	15	15	11.5	True
	15	15	12.95	True
	15	15	13.1834	True
	15	15	13.3167	True
	15	14	13.6334	False
	15	14	10.8334	False
	15	14	11.8667	False
	15	14	10.6834	False
	15	15	11.1167	True
	15	13	10.8	False
	15	16	11.9834	False
	15	15	14.9667	True
	15	10	32.9001	False
	15	15	12.7334	True
	15	15	53.1001	True
	15	15	13.2834	True
	15	16	12.45	False
	15	15	13.0834	True
	15	15	12.2834	True
	15	16	13.85	False
	15	15	14.9167	True
	16	1	15.4334	False
	16	16	12.1167	True
	16	16	12.45	True
	16	16	19.5334	True
	16	15	14.45	False
	16	16	13.95	True
	16	1	12.6334	False
	16	16	12.2167	True
	16	16	20.9334	True
	16	1	11.5834	False
	16	16	11.3834	True
	16	16	11.9834	True
	16	1	12.6167	False
	16	16	16.2334	True
	16	16	12.55	True
	16	16	12.2167	True
	16	16	16.4334	True
	16	16	12.7167	True
	16	1	16.5667	False
	16	16	11.6834	True
	16	1	11.75	False
	16	16	12.0834	True
	16	16	11.9	True
	16	1	19.8167	False
	16	16	12.1	True
	16	16	13.1	True
	16	16	13.9334	True
	16	16	11.4167	True
	16	15	11.25	False
	16	16	10.75	True
	16	15	11.6834	False
	16	15	10.4	False
	16	16	17.15	True
	16	15	11.9334	False
	16	16	11.9834	True
	16	15	13.7834	False
	16	16	12.8667	True
	16	16	12.8834	True
	16	16	12.6667	True
	16	1	15.5667	False
	16	16	16.3334	True
	16	16	13.2334	True
	16	16	13.65	True
	16	16	17.1834	True
	16	16	14.4334	True
	16	16	10.2334	True
	16	15	12.05	False
	16	15	12.5667	False
	16	16	12.8667	True
	16	15	13.2	False
	16	15	14.7334	False
	16	16	11.05	True
	16	16	13.05	True
	16	16	15.35	True
	16	16	14.5667	True
	16	2	13.3	False
	16	16	13.6334	True
	16	16	12.85	True
	16	16	13.15	True
	16	15	12.6334	False
	16	16	13.65	True
	16	16	11.6	True
	16	16	14.7834	True
	16	15	13.8167	False
	16	16	11.1	True
	16	16	11.4	True
	16	1	17.3167	False
	16	1	15.3334	False
	16	1	23.4834	False
	16	14	12.2167	False
	16	16	16.55	True
	16	16	11.95	True
	16	16	11.2167	True
	16	1	11.1834	False
	16	16	13.0167	True
	16	16	18.2	True
	16	16	13.4167	True
	16	16	14.1834	True
	16	1	14.6	False
	16	1	15.7334	False
	16	16	13.1167	True
	16	16	12.5	True
	16	2	11.8834	False
	16	2	16.75	False
	16	15	13.6667	False
	16	16	13.1834	True
	16	15	13.45	False
	16	3	29.5834	False
	16	16	17.5167	True
	16	16	10.3	True
	16	16	13.3167	True
	16	16	17.05	True
	16	16	11.3167	True
	16	16	12.2667	True
	16	16	14.0167	True
	16	16	17.3334	True
	16	16	12.4834	True
	16	16	13.1834	True
	16	1	14.3334	False
	16	16	20.7667	True
