# Supplementary material for: Computer Simulation of Leadership, Consensus Decision Making and Collective Behaviour in Humans
Source: PLoS One. 2014 Jan 17;9(1):e80680. doi: 10.1371/journal.pone.0080680 (PMC3894931; doi:10.1371/journal.pone.0080680)
Supplement: Data S1 — Raw data for the ms. (ZIP) [file pone.0080680.s002.zip › raw data for the ms/result(e2,t1,0.55).xls]

## Sheet: Result 0.50 to 0.60 
	Target	Arrived Position	Time Used	Arrived?
	1	1	8.31668	True
	1	1	9.26669	True
	1	1	10.5667	True
	1	1	9.53335	True
	1	1	9.35002	True
	1	1	10.75	True
	1	1	10.5334	True
	1	1	12.4	True
	1	3	9.71669	False
	1	2	8.28335	False
	1	1	7.93335	True
	1	16	8.38335	False
	1	1	10.1834	True
	1	1	9.70002	True
	1	16	10.3	False
	1	16	8.11668	False
	1	1	12.7	True
	1	1	8.95002	True
	1	16	10.8334	False
	1	2	9.81669	False
	1	1	12.65	True
	1	1	9.95002	True
	1	1	10.9	True
	1	1	10.2167	True
	1	16	9.11668	False
	1	1	12.0834	True
	1	1	8.90002	True
	1	2	9.26669	False
	1	2	9.13335	False
	1	1	11.4834	True
	1	1	8.73335	True
	1	16	9.90002	False
	1	1	9.03335	True
	1	1	8.61668	True
	1	1	7.73335	True
	1	1	9.50002	True
	1	1	8.81668	True
	1	1	9.01668	True
	1	1	9.48335	True
	1	16	8.81668	False
	1	1	8.73335	True
	1	1	8.48335	True
	1	16	9.18335	False
	1	16	11.8667	False
	1	16	8.93335	False
	1	15	11.0834	False
	1	1	9.70002	True
	1	2	8.28335	False
	1	1	8.31668	True
	1	2	7.76668	False
	1	2	13.0334	False
	1	16	8.31668	False
	1	16	9.38335	False
	1	1	8.70002	True
	1	1	8.23335	True
	1	1	9.45002	True
	1	1	9.68335	True
	1	1	10.2	True
	1	1	9.83335	True
	1	2	8.73335	False
	1	1	10.75	True
	1	1	9.78335	True
	1	1	10.7667	True
	1	1	9.60002	True
	1	1	8.05002	True
	1	1	11.4667	True
	1	1	10.0167	True
	1	16	7.65002	False
	1	16	9.23335	False
	1	1	12.4667	True
	1	1	7.93335	True
	1	1	9.01668	True
	1	1	9.15002	True
	1	1	10.6667	True
	1	3	9.28335	False
	1	1	9.26669	True
	1	16	9.30002	False
	1	1	8.11668	True
	1	1	10.6667	True
	1	1	9.55002	True
	1	1	9.10002	True
	1	16	9.33335	False
	1	1	8.53335	True
	1	2	11.15	False
	1	1	9.83335	True
	1	1	9.35002	True
	1	1	8.63335	True
	1	1	8.61668	True
	1	1	10.05	True
	1	1	9.50002	True
	1	2	10.5834	False
	1	1	9.18335	True
	1	1	8.76668	True
	1	1	8.48335	True
	1	16	11.95	False
	1	16	7.95002	False
	1	16	7.88335	False
	1	15	9.58335	False
	1	4	8.38335	False
	1	1	10.95	True
	2	2	9.75002	True
	2	2	8.48335	True
	2	4	8.50002	False
	2	2	11.3167	True
	2	2	8.71668	True
	2	2	9.16669	True
	2	2	10.2167	True
	2	10	28.2667	False
	2	2	10.2667	True
	2	1	8.41668	False
	2	2	9.61669	True
	2	3	8.11668	False
	2	1	9.68335	False
	2	2	9.51669	True
	2	2	11.4334	True
	2	2	10.5167	True
	2	2	9.48335	True
	2	3	9.70002	False
	2	3	10.9334	False
	2	16	8.56668	False
	2	2	9.40002	True
	2	2	8.20002	True
	2	1	8.91668	False
	2	2	8.86668	True
	2	2	7.61668	True
	2	2	8.48335	True
	2	2	9.68335	True
	2	2	9.91669	True
	2	2	13.0667	True
	2	2	8.33335	True
	2	2	9.93335	True
	2	1	9.68335	False
	2	3	9.28335	False
	2	1	9.00002	False
	2	2	8.33335	True
	2	2	8.68335	True
	2	16	10.0334	False
	2	2	9.88335	True
	2	1	8.81668	False
	2	1	11.7334	False
	2	2	10.5334	True
	2	1	9.90002	False
	2	2	8.16668	True
	2	1	7.61668	False
	2	2	11.1834	True
	2	2	9.28335	True
	2	2	10.1334	True
	2	2	8.55002	True
	2	2	10.75	True
	2	2	9.41669	True
	2	2	9.90002	True
	2	2	7.86668	True
	2	1	9.90002	False
	2	2	9.90002	True
	2	7	48.5668	False
	2	2	8.83335	True
	2	1	8.71668	False
	2	1	11.4334	False
	2	1	10.8834	False
	2	2	9.13335	True
	2	2	23.9834	True
	2	2	10.8167	True
	2	2	9.95002	True
	2	16	7.93335	False
	2	2	9.58335	True
	2	3	20.9667	False
	2	4	8.88335	False
	2	2	8.78335	True
	2	2	8.35002	True
	2	2	9.13335	True
	2	3	9.16668	False
	2	2	8.41668	True
	2	2	9.18335	True
	2	1	8.41668	False
	2	2	10.05	True
	2	2	7.61668	True
	2	3	7.96668	False
	2	2	9.30002	True
	2	16	8.60002	False
	2	2	12.7334	True
	2	14	11.8834	False
	2	2	9.86669	True
	2	3	8.75002	False
	2	3	8.53335	False
	2	2	8.73335	True
	2	2	8.30002	True
	2	1	10.4667	False
	2	1	10.1167	False
	2	2	9.18335	True
	2	2	10.6	True
	2	2	8.10002	True
	2	1	9.58335	False
	2	1	9.61669	False
	2	2	9.85002	True
	2	2	8.13335	True
	2	3	8.41668	False
	2	2	10.05	True
	2	2	7.96668	True
	2	2	9.48335	True
	2	1	9.28335	False
	3	3	9.06668	True
	3	3	8.91668	True
	3	3	10.6167	True
	3	3	16.3667	True
	3	2	12.65	False
	3	3	8.91668	True
	3	3	8.40002	True
	3	2	8.76668	False
	3	3	10.9834	True
	3	3	8.23335	True
	3	3	11.5167	True
	3	3	8.43335	True
	3	3	9.65002	True
	3	3	7.46668	True
	3	15	8.83335	False
	3	3	9.25002	True
	3	9	10.7667	False
	3	9	13.9334	False
	3	3	8.98335	True
	3	4	8.13335	False
	3	3	8.78335	True
	3	1	11.7834	False
	3	2	10.0834	False
	3	3	12.0167	True
	3	3	8.91668	True
	3	2	10.0834	False
	3	3	8.50002	True
	3	3	8.66668	True
	3	3	27.5501	True
	3	3	9.36669	True
	3	3	14.0334	True
	3	3	8.03335	True
	3	3	11.2	True
	3	2	8.78335	False
	3	3	8.21668	True
	3	3	10.15	True
	3	3	11.7167	True
	3	3	8.58335	True
	3	3	8.55002	True
	3	3	9.46669	True
	3	3	12.15	True
	3	3	7.78335	True
	3	3	8.75002	True
	3	3	9.20002	True
	3	3	16.4167	True
	3	3	8.11668	True
	3	4	8.26668	False
	3	3	20.3667	True
	3	3	8.48335	True
	3	4	9.36669	False
	3	5	7.86668	False
	3	3	9.53335	True
	3	4	8.25002	False
	3	3	10.4834	True
	3	4	9.68335	False
	3	3	9.03335	True
	3	3	8.60002	True
	3	4	9.06668	False
	3	3	8.80002	True
	3	3	10.1667	True
	3	2	8.78335	False
	3	3	8.21668	True
	3	4	7.68335	False
	3	3	11.5167	True
	3	3	8.45002	True
	3	3	9.00002	True
	3	3	8.30002	True
	3	3	8.60002	True
	3	3	7.95002	True
	3	3	13.3167	True
	3	3	9.28335	True
	3	3	11.1834	True
	3	2	10	False
	3	3	9.41669	True
	3	3	8.88335	True
	3	3	8.83335	True
	3	5	14.45	False
	3	3	8.33335	True
	3	3	10.4167	True
	3	1	9.25002	False
	3	3	8.71668	True
	3	3	9.43335	True
	3	3	9.76669	True
	3	3	10.0667	True
	3	1	7.38335	False
	3	4	8.25002	False
	3	3	8.83335	True
	3	3	9.13335	True
	3	2	9.75002	False
	3	4	12.6	False
	3	3	8.36668	True
	3	1	33.4334	False
	3	3	9.28335	True
	3	1	13.35	False
	3	2	8.08335	False
	3	1	8.63335	False
	3	3	9.63335	True
	3	3	11.7334	True
	3	3	8.63335	True
	3	3	8.16668	True
	4	4	10.05	True
	4	4	9.48335	True
	4	5	13.7334	False
	4	4	9.58335	True
	4	2	10.7834	False
	4	4	9.55002	True
	4	3	11.0334	False
	4	4	14.65	True
	4	4	9.00002	True
	4	4	10.7167	True
	4	9	35.6334	False
	4	3	8.75002	False
	4	1	12.45	False
	4	4	10.4834	True
	4	4	10.4	True
	4	3	11.15	False
	4	4	10.2834	True
	4	3	8.61668	False
	4	4	10.2834	True
	4	8	21.7667	False
	4	4	9.43335	True
	4	4	8.26668	True
	4	4	8.61668	True
	4	4	8.58335	True
	4	4	8.48335	True
	4	4	9.60002	True
	4	4	7.91668	True
	4	4	9.83335	True
	4	4	9.71669	True
	4	4	10.8667	True
	4	4	8.98335	True
	4	4	13.1334	True
	4	4	9.83335	True
	4	2	10.7167	False
	4	4	10	True
	4	4	7.75002	True
	4	4	8.70002	True
	4	4	9.68335	True
	4	4	8.70002	True
	4	4	10.2	True
	4	4	11.2834	True
	4	4	8.98335	True
	4	5	9.96669	False
	4	4	8.01668	True
	4	4	9.20002	True
	4	4	11.3667	True
	4	4	8.88335	True
	4	16	9.16668	False
	4	4	8.78335	True
	4	2	10.5	False
	4	4	8.95002	True
	4	4	9.80002	True
	4	5	8.48335	False
	4	4	9.20002	True
	4	4	8.43335	True
	4	5	36.7834	False
	4	4	8.73335	True
	4	15	13.75	False
	4	4	9.03335	True
	4	4	9.13335	True
	4	4	10	True
	4	4	9.75002	True
	4	4	8.95002	True
	4	4	8.85002	True
	4	4	10.3667	True
	4	4	9.11668	True
	4	3	8.13335	False
	4	4	10.5167	True
	4	4	8.51668	True
	4	12	43.9168	False
	4	4	8.53335	True
	4	3	10.8	False
	4	5	8.90002	False
	4	1	13.2667	False
	4	4	9.15002	True
	4	4	9.50002	True
	4	3	11.6334	False
	4	2	10.6167	False
	4	3	9.18335	False
	4	4	9.35002	True
	4	4	9.10002	True
	4	4	11.05	True
	4	4	8.53335	True
	4	16	9.75002	False
	4	4	42.4834	True
	4	4	9.01668	True
	4	4	12.7834	True
	4	3	8.38335	False
	4	4	8.48335	True
	4	4	10.1167	True
	4	4	7.70002	True
	4	5	8.91668	False
	4	4	10.1667	True
	4	4	9.80002	True
	4	4	12.1167	True
	4	4	9.08335	True
	4	3	8.48335	False
	4	3	11.8	False
	4	4	8.03335	True
	4	4	9.41669	True
	5	5	8.58335	True
	5	10	20.7	False
	5	5	8.33335	True
	5	2	10.7	False
	5	5	8.65002	True
	5	5	9.08335	True
	5	5	12.7167	True
	5	5	9.43335	True
	5	4	9.16669	False
	5	5	10.9	True
	5	5	8.33335	True
	5	5	8.10002	True
	5	5	8.31668	True
	5	5	8.16668	True
	5	5	8.70002	True
	5	5	8.33335	True
	5	5	8.33335	True
	5	4	9.00002	False
	5	4	12.1667	False
	5	5	8.00002	True
	5	5	8.21668	True
	5	5	11.0834	True
	5	5	8.88335	True
	5	5	8.25002	True
	5	5	9.18335	True
	5	5	8.35002	True
	5	1	12.3667	False
	5	4	10.7834	False
	5	5	7.50001	True
	5	5	9.46669	True
	5	5	10.1667	True
	5	5	9.78335	True
	5	5	8.81668	True
	5	5	11.5334	True
	5	5	8.75002	True
	5	5	9.70002	True
	5	2	10.9167	False
	5	5	8.66668	True
	5	1	11.3	False
	5	5	9.00002	True
	5	5	9.10002	True
	5	5	8.15002	True
	5	3	11.1	False
	5	4	9.21669	False
	5	5	17.55	True
	5	5	9.05002	True
	5	6	8.25002	False
	5	4	11.2334	False
	5	5	8.20002	True
	5	5	8.06668	True
	5	5	15.8	True
	5	5	10.6167	True
	5	5	10.65	True
	5	5	8.36668	True
	5	5	10	True
	5	5	8.56668	True
	5	5	11.5167	True
	5	5	8.36668	True
	5	5	8.41668	True
	5	4	10.6	False
	5	5	12.8	True
	5	5	16.4334	True
	5	13	34.3167	False
	5	4	9.86669	False
	5	4	8.91668	False
	5	5	18.2334	True
	5	1	9.76669	False
	5	5	8.26668	True
	5	6	9.20002	False
	5	13	24.0334	False
	5	5	7.36668	True
	5	6	9.38335	False
	5	4	8.21668	False
	5	4	12.8667	False
	5	5	8.53335	True
	5	3	12.3167	False
	5	5	9.00002	True
	5	4	8.63335	False
	5	5	9.50002	True
	5	5	9.48335	True
	5	5	8.20002	True
	5	5	10.5	True
	5	5	8.68335	True
	5	4	9.16669	False
	5	5	8.16668	True
	5	4	8.55002	False
	5	5	8.20002	True
	5	4	8.51668	False
	5	5	8.75002	True
	5	6	11.8167	False
	5	2	10.2	False
	5	4	8.43335	False
	5	5	9.10002	True
	5	5	12.5667	True
	5	5	8.08335	True
	5	4	8.35002	False
	5	4	23.2334	False
	5	5	8.16668	True
	5	5	8.66668	True
	5	5	8.90002	True
	6	6	9.06668	True
	6	2	11.1667	False
	6	5	9.51669	False
	6	4	8.78335	False
	6	5	10.0834	False
	6	6	8.25002	True
	6	1	10.0334	False
	6	6	9.15002	True
	6	4	7.56668	False
	6	6	8.56668	True
	6	6	8.41668	True
	6	4	9.06668	False
	6	2	9.90002	False
	6	6	8.15002	True
	6	6	8.80002	True
	6	6	8.23335	True
	6	3	8.65002	False
	6	6	8.43335	True
	6	6	8.93335	True
	6	6	9.06668	True
	6	6	8.16668	True
	6	6	8.61668	True
	6	6	8.33335	True
	6	6	7.41668	True
	6	5	7.61668	False
	6	6	8.50002	True
	6	7	7.71668	False
	6	6	7.43335	True
	6	6	8.95002	True
	6	2	11.8834	False
	6	16	9.86669	False
	6	6	8.23335	True
	6	6	9.93335	True
	6	6	8.51668	True
	6	16	9.48335	False
	6	6	9.13335	True
	6	6	8.60002	True
	6	5	8.50002	False
	6	6	8.41668	True
	6	6	8.55002	True
	6	6	12.2667	True
	6	3	9.31669	False
	6	6	7.95002	True
	6	16	12.1334	False
	6	6	11.8834	True
	6	5	10.85	False
	6	6	8.88335	True
	6	6	7.73335	True
	6	6	7.73335	True
	6	6	7.46668	True
	6	6	8.18335	True
	6	6	8.68335	True
	6	6	8.35002	True
	6	1	10.3834	False
	6	1	12.1834	False
	6	6	8.00002	True
	6	6	8.18335	True
	6	5	8.33335	False
	6	4	9.23335	False
	6	2	20.0834	False
	6	5	11.5167	False
	6	6	8.73335	True
	6	6	27.6667	True
	6	6	8.78335	True
	6	6	9.20002	True
	6	9	23.7	False
	6	6	8.96668	True
	6	6	9.71669	True
	6	6	9.46669	True
	6	3	12.0334	False
	6	6	19.75	True
	6	7	8.01668	False
	6	4	9.21669	False
	6	6	7.95002	True
	6	6	19	True
	6	6	8.85002	True
	6	6	8.46668	True
	6	6	8.16668	True
	6	6	10.9667	True
	6	5	8.35002	False
	6	13	12.0334	False
	6	6	7.75002	True
	6	6	8.48335	True
	6	6	10.55	True
	6	6	8.33335	True
	6	6	10.8167	True
	6	6	7.68335	True
	6	6	8.30002	True
	6	6	7.88335	True
	6	1	16.1167	False
	6	6	8.73335	True
	6	5	12.7334	False
	6	6	8.83335	True
	6	6	9.48335	True
	6	6	10.2834	True
	6	6	9.05002	True
	6	6	7.35001	True
	6	6	9.88335	True
	6	5	11.9834	False
	6	7	29.1834	False
	7	7	8.53335	True
	7	7	11.2	True
	7	2	9.86669	False
	7	6	7.96668	False
	7	6	9.58335	False
	7	7	8.01668	True
	7	4	9.93335	False
	7	7	7.53335	True
	7	4	11.2834	False
	7	7	8.86668	True
	7	7	14.4167	True
	7	15	11.4167	False
	7	7	10.5	True
	7	7	6.98335	True
	7	7	7.36668	True
	7	7	8.26668	True
	7	7	9.50002	True
	7	6	8.45002	False
	7	6	9.96669	False
	7	7	7.23335	True
	7	7	7.45001	True
	7	7	9.16669	True
	7	12	23.7	False
	7	7	7.73335	True
	7	7	11.6334	True
	7	7	7.61668	True
	7	4	10.1167	False
	7	3	11.8334	False
	7	7	8.18335	True
	7	7	7.65002	True
	7	16	9.63335	False
	7	7	7.90002	True
	7	7	8.01668	True
	7	7	9.61669	True
	7	7	8.16668	True
	7	7	8.90002	True
	7	7	7.46668	True
	7	7	10.5834	True
	7	7	9.46669	True
	7	7	8.88335	True
	7	7	9.43335	True
	7	4	39.5001	False
	7	7	7.98335	True
	7	7	7.50001	True
	7	7	9.00002	True
	7	7	8.58335	True
	7	7	11.6167	True
	7	6	8.36668	False
	7	7	7.70002	True
	7	6	8.28335	False
	7	7	9.51669	True
	7	8	9.83335	False
	7	7	8.43335	True
	7	5	9.53335	False
	7	6	9.38335	False
	7	3	9.06668	False
	7	2	8.53335	False
	7	7	8.46668	True
	7	11	16.2667	False
	7	7	24.65	True
	7	5	10.5667	False
	7	6	12.2667	False
	7	7	13.1834	True
	7	7	7.25001	True
	7	7	7.46668	True
	7	7	8.43335	True
	7	7	9.28335	True
	7	8	11.6	False
	7	6	10.2834	False
	7	6	30.6667	False
	7	7	7.73335	True
	7	15	31.2167	False
	7	7	8.91668	True
	7	6	7.98335	False
	7	7	6.70001	True
	7	6	8.83335	False
	7	7	8.20002	True
	7	7	9.98335	True
	7	6	8.81668	False
	7	7	8.56668	True
	7	7	7.83335	True
	7	7	8.25002	True
	7	7	8.43335	True
	7	7	12.1167	True
	7	7	9.06668	True
	7	7	8.13335	True
	7	8	10.3334	False
	7	5	10.9167	False
	7	7	7.73335	True
	7	7	9.58335	True
	7	7	11.1334	True
	7	7	9.91669	True
	7	7	12.4834	True
	7	5	23.75	False
	7	8	13.6	False
	7	7	8.85002	True
	7	7	8.43335	True
	7	7	10.2667	True
	7	6	9.38335	False
	7	7	8.18335	True
	8	6	12.6667	False
	8	8	16.2	True
	8	10	23.0667	False
	8	8	7.88335	True
	8	8	9.91669	True
	8	2	9.68335	False
	8	8	26.0667	True
	8	4	9.33335	False
	8	8	7.18335	True
	8	8	7.13335	True
	8	8	17.0834	True
	8	8	8.75002	True
	8	8	8.20002	True
	8	8	9.98335	True
	8	1	10.0167	False
	8	8	11.25	True
	8	8	7.45001	True
	8	8	8.80002	True
	8	8	8.25002	True
	8	8	7.26668	True
	8	8	10.7834	True
	8	8	7.48335	True
	8	8	8.01668	True
	8	8	10.4334	True
	8	3	12.0834	False
	8	6	8.40002	False
	8	13	11.05	False
	8	6	10.3167	False
	8	4	13.65	False
	8	8	7.86668	True
	8	8	7.20001	True
	8	8	10.2	True
	8	16	8.78335	False
	8	12	10.2	False
	8	8	7.70002	True
	8	8	8.95002	True
	8	7	10.1834	False
	8	8	7.91668	True
	8	8	8.00002	True
	8	12	9.95002	False
	8	8	12.7334	True
	8	8	7.90002	True
	8	16	10.3167	False
	8	8	9.00002	True
	8	8	8.15002	True
	8	10	11.1334	False
	8	8	11.3167	True
	8	8	10.1	True
	8	8	8.21668	True
	8	8	6.68335	True
	8	8	7.70002	True
	8	8	8.15002	True
	8	8	7.08335	True
	8	8	7.95002	True
	8	8	7.58335	True
	8	8	7.93335	True
	8	8	9.90002	True
	8	7	9.05002	False
	8	8	23.8	True
	8	8	10.3167	True
	8	8	7.43335	True
	8	16	16.25	False
	8	8	7.81668	True
	8	7	10.4	False
	8	8	9.11668	True
	8	11	11.55	False
	8	6	10.4834	False
	8	8	7.76668	True
	8	11	29.6167	False
	8	8	7.91668	True
	8	8	9.95002	True
	8	14	9.53335	False
	8	8	7.01668	True
	8	8	7.81668	True
	8	8	8.31668	True
	8	8	7.78335	True
	8	10	11.7	False
	8	12	23.2334	False
	8	8	11.2167	True
	8	6	16.15	False
	8	8	8.23335	True
	8	14	20.4834	False
	8	8	9.28335	True
	8	8	9.81669	True
	8	6	17.8667	False
	8	8	7.21668	True
	8	1	25.6334	False
	8	8	7.31668	True
	8	8	11.1167	True
	8	8	8.31668	True
	8	8	6.88335	True
	8	8	8.00002	True
	8	8	8.41668	True
	8	8	13.9667	True
	8	8	7.90002	True
	8	8	8.48335	True
	8	3	8.16668	False
	8	8	8.11668	True
	8	8	14.0834	True
	8	4	15.9834	False
	9	9	8.36668	True
	9	8	10.7834	False
	9	9	7.21668	True
	9	9	8.63335	True
	9	9	9.01668	True
	9	9	8.53335	True
	9	9	8.38335	True
	9	9	8.25002	True
	9	9	8.43335	True
	9	9	9.51669	True
	9	9	8.05002	True
	9	3	50.1334	False
	9	15	9.71669	False
	9	9	7.90002	True
	9	11	10.75	False
	9	9	10.3	True
	9	9	9.80002	True
	9	9	8.66668	True
	9	9	8.38335	True
	9	9	7.45001	True
	9	9	14.2167	True
	9	14	19.8167	False
	9	9	9.51669	True
	9	11	36.1834	False
	9	9	8.15002	True
	9	9	7.00001	True
	9	14	8.70002	False
	9	9	7.80002	True
	9	9	8.06668	True
	9	9	9.16669	True
	9	2	8.53335	False
	9	9	9.30002	True
	9	9	9.96669	True
	9	9	7.43335	True
	9	9	7.76668	True
	9	9	7.31668	True
	9	9	12.9	True
	9	9	8.73335	True
	9	9	7.58335	True
	9	5	17.6	False
	9	8	9.63335	False
	9	1	11.0667	False
	9	9	8.88335	True
	9	9	9.58335	True
	9	9	7.63335	True
	9	7	11.5667	False
	9	9	10.3667	True
	9	9	8.15002	True
	9	9	8.01668	True
	9	9	8.83335	True
	9	9	9.76669	True
	9	7	9.18335	False
	9	9	7.25001	True
	9	9	7.30001	True
	9	6	11.8	False
	9	9	7.75002	True
	9	9	12	True
	9	9	9.31669	True
	9	9	8.43335	True
	9	9	9.35002	True
	9	11	10.0334	False
	9	9	8.20002	True
	9	9	8.36668	True
	9	9	11.55	True
	9	9	8.45002	True
	9	9	7.73335	True
	9	2	11.4334	False
	9	9	8.86668	True
	9	9	7.90002	True
	9	9	7.23335	True
	9	9	9.63335	True
	9	2	44.9168	False
	9	9	10.2167	True
	9	9	7.75002	True
	9	9	33.6834	True
	9	9	8.81668	True
	9	9	7.53335	True
	9	11	11	False
	9	9	8.13335	True
	9	9	8.15002	True
	9	9	11.9	True
	9	11	10.8	False
	9	9	8.21668	True
	9	9	11.0167	True
	9	9	9.26669	True
	9	10	11.6334	False
	9	9	7.95002	True
	9	9	10.7834	True
	9	9	8.50002	True
	9	9	8.08335	True
	9	9	8.18335	True
	9	9	10.8834	True
	9	9	15.8834	True
	9	9	7.96668	True
	9	9	8.33335	True
	9	9	7.81668	True
	9	9	11.2167	True
	9	9	8.55002	True
	9	9	8.06668	True
	9	9	11.1667	True
	10	9	10.45	False
	10	10	7.48335	True
	10	10	8.38335	True
	10	8	12.1167	False
	10	11	9.10002	False
	10	11	11.9667	False
	10	10	8.18335	True
	10	10	7.70002	True
	10	10	10.6	True
	10	10	7.33335	True
	10	11	9.51669	False
	10	10	9.90002	True
	10	10	9.81669	True
	10	10	12.85	True
	10	10	12.6334	True
	10	10	7.36668	True
	10	10	7.88335	True
	10	10	11.9667	True
	10	10	8.81668	True
	10	10	7.63335	True
	10	10	7.08335	True
	10	10	8.38335	True
	10	3	13.5	False
	10	11	8.33335	False
	10	10	10.75	True
	10	10	9.80002	True
	10	10	28.6667	True
	10	10	12.2334	True
	10	10	10.4334	True
	10	10	7.80002	True
	10	10	6.96668	True
	10	10	12.0834	True
	10	10	7.95002	True
	10	10	8.95002	True
	10	10	8.88335	True
	10	10	8.98335	True
	10	10	14.95	True
	10	12	15.95	False
	10	10	8.80002	True
	10	12	12.35	False
	10	10	7.13335	True
	10	10	6.93335	True
	10	10	8.38335	True
	10	15	20.05	False
	10	10	11.5667	True
	10	10	8.45002	True
	10	10	7.66668	True
	10	10	8.43335	True
	10	10	7.50001	True
	10	10	7.40001	True
	10	10	16.2167	True
	10	10	6.93335	True
	10	10	9.86669	True
	10	10	8.08335	True
	10	10	8.41668	True
	10	10	9.95002	True
	10	10	9.98335	True
	10	10	7.86668	True
	10	10	7.71668	True
	10	10	7.03335	True
	10	10	7.55002	True
	10	10	11.9834	True
	10	10	9.75002	True
	10	10	10.5667	True
	10	10	8.11668	True
	10	16	12.7334	False
	10	10	8.78335	True
	10	10	7.91668	True
	10	10	25.3334	True
	10	10	8.30002	True
	10	10	7.86668	True
	10	10	7.70002	True
	10	10	7.11668	True
	10	10	10.3	True
	10	10	8.38335	True
	10	10	8.63335	True
	10	13	15.2334	False
	10	10	8.50002	True
	10	10	7.86668	True
	10	10	9.61669	True
	10	2	45.5168	False
	10	10	8.78335	True
	10	10	8.90002	True
	10	11	14.2667	False
	10	10	9.48335	True
	10	10	7.00001	True
	10	10	8.63335	True
	10	10	7.33335	True
	10	3	8.91668	False
	10	10	10.3334	True
	10	12	13.8834	False
	10	10	7.08335	True
	10	10	7.60002	True
	10	10	9.76669	True
	10	10	13.0167	True
	10	12	9.00002	False
	10	10	8.26668	True
	10	10	10.85	True
	10	10	8.88335	True
	10	15	9.95002	False
	11	12	8.51668	False
	11	11	10.65	True
	11	11	7.11668	True
	11	11	9.93335	True
	11	1	15.6	False
	11	12	7.98335	False
	11	11	9.31669	True
	11	9	10.75	False
	11	4	21	False
	11	11	8.10002	True
	11	14	8.36668	False
	11	11	8.15002	True
	11	11	11.6334	True
	11	11	9.16669	True
	11	11	7.58335	True
	11	15	17.8167	False
	11	13	9.01668	False
	11	14	10.6334	False
	11	12	8.51668	False
	11	14	29.6167	False
	11	10	14.05	False
	11	11	7.71668	True
	11	3	9.43335	False
	11	11	7.75002	True
	11	11	8.91668	True
	11	11	9.46669	True
	11	13	9.11668	False
	11	11	7.63335	True
	11	12	8.21668	False
	11	12	11.0834	False
	11	2	10.8167	False
	11	14	10.5834	False
	11	12	9.60002	False
	11	11	7.86668	True
	11	11	8.31668	True
	11	11	8.35002	True
	11	11	8.50002	True
	11	11	7.46668	True
	11	11	6.80001	True
	11	11	7.66668	True
	11	13	9.61669	False
	11	2	16.0167	False
	11	10	15.8667	False
	11	14	11.0667	False
	11	11	7.50001	True
	11	11	7.88335	True
	11	13	9.33335	False
	11	13	17.0167	False
	11	11	8.88335	True
	11	11	7.41668	True
	11	11	8.10002	True
	11	11	7.68335	True
	11	10	14.5167	False
	11	11	11.9	True
	11	11	9.35002	True
	11	11	8.88335	True
	11	13	12.4	False
	11	11	9.90002	True
	11	11	8.75002	True
	11	11	10.3667	True
	11	12	8.03335	False
	11	4	13.5334	False
	11	11	8.15002	True
	11	11	9.53335	True
	11	14	11.8	False
	11	11	7.41668	True
	11	11	7.66668	True
	11	11	16.45	True
	11	14	10.3834	False
	11	11	7.91668	True
	11	11	9.38335	True
	11	11	11.0167	True
	11	11	9.45002	True
	11	11	7.15001	True
	11	13	11.5667	False
	11	11	8.96668	True
	11	11	8.56668	True
	11	11	8.86668	True
	11	11	7.36668	True
	11	11	10.05	True
	11	11	7.61668	True
	11	11	6.95001	True
	11	11	12.4834	True
	11	9	35.6334	False
	11	14	9.51669	False
	11	11	22.05	True
	11	11	8.06668	True
	11	11	8.15002	True
	11	11	9.31669	True
	11	11	8.98335	True
	11	11	7.18335	True
	11	11	7.81668	True
	11	11	6.73335	True
	11	2	22.9167	False
	11	11	8.30002	True
	11	11	8.15002	True
	11	11	8.78335	True
	11	9	12.7167	False
	11	11	8.56668	True
	11	11	8.83335	True
	12	12	8.06668	True
	12	8	11.1667	False
	12	12	8.46668	True
	12	13	8.80002	False
	12	13	7.86668	False
	12	12	9.55002	True
	12	12	8.91668	True
	12	12	8.05002	True
	12	16	20	False
	12	12	7.53335	True
	12	15	14.05	False
	12	12	7.93335	True
	12	12	9.21669	True
	12	5	46.0168	False
	12	12	8.23335	True
	12	14	10.4834	False
	12	12	8.00002	True
	12	12	7.98335	True
	12	12	9.40002	True
	12	10	11.6834	False
	12	13	8.71668	False
	12	12	7.48335	True
	12	11	8.13335	False
	12	12	8.35002	True
	12	14	10.9667	False
	12	14	12.05	False
	12	12	8.91668	True
	12	1	8.81668	False
	12	11	8.10002	False
	12	13	10.3667	False
	12	12	8.53335	True
	12	15	11.2	False
	12	12	9.11668	True
	12	11	8.65002	False
	12	12	8.23335	True
	12	12	9.46669	True
	12	12	11.4334	True
	12	12	9.35002	True
	12	12	8.01668	True
	12	12	7.36668	True
	12	11	7.63335	False
	12	12	8.50002	True
	12	12	14.85	True
	12	12	10.3667	True
	12	12	10.5167	True
	12	12	8.86668	True
	12	14	9.46669	False
	12	12	9.21669	True
	12	1	28.5667	False
	12	12	7.98335	True
	12	12	8.45002	True
	12	12	9.40002	True
	12	12	7.81668	True
	12	12	9.80002	True
	12	12	7.63335	True
	12	12	8.48335	True
	12	12	9.51669	True
	12	12	8.16668	True
	12	12	7.95002	True
	12	12	8.46668	True
	12	12	8.93335	True
	12	11	8.41668	False
	12	12	7.91668	True
	12	12	7.71668	True
	12	12	8.90002	True
	12	12	9.11668	True
	12	12	9.16669	True
	12	12	8.85002	True
	12	12	22.1167	True
	12	12	7.66668	True
	12	6	9.66669	False
	12	12	8.23335	True
	12	12	8.43335	True
	12	15	8.31668	False
	12	12	9.61669	True
	12	13	10.1834	False
	12	12	8.93335	True
	12	12	27.1167	True
	12	12	10.3	True
	12	12	8.21668	True
	12	12	8.03335	True
	12	12	7.15001	True
	12	12	8.10002	True
	12	12	9.50002	True
	12	12	9.18335	True
	12	12	8.81668	True
	12	8	13.7834	False
	12	12	9.06668	True
	12	13	10.6	False
	12	12	11.8667	True
	12	12	7.88335	True
	12	12	8.86668	True
	12	12	10.6834	True
	12	12	8.73335	True
	12	11	7.73335	False
	12	13	9.18335	False
	12	11	8.30002	False
	12	2	10.1	False
	12	14	11.3834	False
	12	14	7.45001	False
	13	13	7.83335	True
	13	13	9.50002	True
	13	12	7.81668	False
	13	13	8.65002	True
	13	13	8.88335	True
	13	13	7.76668	True
	13	13	8.40002	True
	13	12	8.36668	False
	13	13	8.53335	True
	13	13	8.28335	True
	13	13	8.03335	True
	13	14	8.66668	False
	13	15	12.2334	False
	13	13	8.13335	True
	13	13	8.45002	True
	13	13	10.25	True
	13	13	8.23335	True
	13	13	10.35	True
	13	13	15.1667	True
	13	13	16.35	True
	13	13	11.4167	True
	13	13	9.11668	True
	13	13	9.90002	True
	13	13	9.73335	True
	13	12	9.20002	False
	13	13	11.1834	True
	13	13	8.80002	True
	13	13	9.46669	True
	13	13	8.10002	True
	13	14	9.48335	False
	13	13	7.88335	True
	13	12	10.6334	False
	13	13	8.86668	True
	13	13	8.08335	True
	13	13	8.81668	True
	13	13	9.58335	True
	13	13	17.6834	True
	13	14	10.3	False
	13	13	10.1667	True
	13	14	9.75002	False
	13	13	14.75	True
	13	13	8.86668	True
	13	13	9.25002	True
	13	13	8.70002	True
	13	13	9.26669	True
	13	13	9.61669	True
	13	13	9.38335	True
	13	13	20.4667	True
	13	13	8.03335	True
	13	13	9.48335	True
	13	13	8.60002	True
	13	14	8.76668	False
	13	13	9.88335	True
	13	12	7.33335	False
	13	13	11.9	True
	13	13	11.15	True
	13	12	8.85002	False
	13	13	8.38335	True
	13	11	26.9167	False
	13	15	9.95002	False
	13	14	8.48335	False
	13	13	11.0667	True
	13	13	8.25002	True
	13	13	9.86669	True
	13	13	9.45002	True
	13	13	9.96669	True
	13	14	10.6667	False
	13	13	11.85	True
	13	13	8.38335	True
	13	13	8.20002	True
	13	13	8.81668	True
	13	13	12.9	True
	13	13	8.46668	True
	13	13	10.1667	True
	13	13	7.96668	True
	13	13	9.15002	True
	13	13	9.01668	True
	13	13	10.0667	True
	13	13	8.30002	True
	13	13	8.25002	True
	13	13	8.33335	True
	13	13	8.36668	True
	13	14	7.28335	False
	13	13	9.58335	True
	13	13	8.68335	True
	13	13	8.60002	True
	13	13	7.38335	True
	13	3	10.6667	False
	13	13	8.43335	True
	13	13	9.00002	True
	13	13	9.13335	True
	13	12	8.98335	False
	13	13	9.43335	True
	13	13	6.35001	True
	13	13	9.03335	True
	13	13	8.83335	True
	13	13	8.81668	True
	13	13	9.63335	True
	13	13	10.4	True
	13	13	8.68335	True
	14	15	10.8167	False
	14	15	7.46668	False
	14	8	15.3834	False
	14	14	9.98335	True
	14	14	8.88335	True
	14	14	14.6334	True
	14	13	9.20002	False
	14	14	9.16669	True
	14	14	8.38335	True
	14	14	8.20002	True
	14	14	13.8834	True
	14	14	9.00002	True
	14	16	11.3167	False
	14	14	9.85002	True
	14	14	8.71668	True
	14	14	10.2834	True
	14	14	8.18335	True
	14	16	10.0667	False
	14	14	11.5834	True
	14	13	9.75002	False
	14	14	10.1334	True
	14	14	8.70002	True
	14	3	9.38335	False
	14	14	8.06668	True
	14	14	8.76668	True
	14	14	9.56669	True
	14	14	9.61669	True
	14	16	9.48335	False
	14	14	35.8167	True
	14	14	9.85002	True
	14	15	9.65002	False
	14	15	8.53335	False
	14	14	9.48335	True
	14	15	8.63335	False
	14	14	8.86668	True
	14	14	10.05	True
	14	14	10.2667	True
	14	16	10.0167	False
	14	14	8.63335	True
	14	14	9.38335	True
	14	13	9.18335	False
	14	14	11.1167	True
	14	14	8.58335	True
	14	15	9.73335	False
	14	15	8.61668	False
	14	14	8.51668	True
	14	14	9.48335	True
	14	14	8.31668	True
	14	15	9.70002	False
	14	14	9.28335	True
	14	14	9.23335	True
	14	14	8.56668	True
	14	16	10.8334	False
	14	4	11.5167	False
	14	14	9.53335	True
	14	14	9.85002	True
	14	14	11.6834	True
	14	14	11.35	True
	14	14	10.6	True
	14	14	9.58335	True
	14	15	7.30001	False
	14	14	8.23335	True
	14	2	14.2667	False
	14	14	9.95002	True
	14	14	8.83335	True
	14	14	8.71668	True
	14	16	13.8	False
	14	14	9.15002	True
	14	14	9.46669	True
	14	14	10.3334	True
	14	14	8.86668	True
	14	14	10.5167	True
	14	14	14.55	True
	14	14	9.03335	True
	14	1	8.38335	False
	14	14	8.25002	True
	14	15	8.48335	False
	14	14	8.53335	True
	14	6	13.4	False
	14	12	25.0001	False
	14	14	10.7	True
	14	14	7.41668	True
	14	14	9.35002	True
	14	15	7.80002	False
	14	14	9.40002	True
	14	15	8.55002	False
	14	14	11.0167	True
	14	14	8.95002	True
	14	14	9.48335	True
	14	14	14.05	True
	14	15	8.61668	False
	14	15	9.10002	False
	14	14	10.9834	True
	14	14	9.31669	True
	14	14	11.8	True
	14	14	8.45002	True
	14	14	12.85	True
	14	14	8.75002	True
	14	16	11.8334	False
	14	13	8.80002	False
	15	16	9.70002	False
	15	6	12.9834	False
	15	15	9.60002	True
	15	15	8.65002	True
	15	15	9.86669	True
	15	10	12.5334	False
	15	14	9.91669	False
	15	15	11.9167	True
	15	16	25.8501	False
	15	16	9.26669	False
	15	14	8.61668	False
	15	15	11.6334	True
	15	14	8.73335	False
	15	15	10.3167	True
	15	15	11.4	True
	15	15	8.61668	True
	15	15	9.88335	True
	15	15	9.33335	True
	15	15	10.4	True
	15	15	9.08335	True
	15	16	9.60002	False
	15	15	11.3334	True
	15	12	9.75002	False
	15	16	10.3667	False
	15	15	7.76668	True
	15	16	9.95002	False
	15	15	10.4167	True
	15	15	8.23335	True
	15	15	9.48335	True
	15	15	9.61669	True
	15	15	9.11668	True
	15	16	10.1834	False
	15	15	9.13335	True
	15	16	9.16669	False
	15	15	8.66668	True
	15	5	53.2168	False
	15	15	10.1834	True
	15	14	8.75002	False
	15	16	7.56668	False
	15	15	9.51669	True
	15	15	9.76669	True
	15	16	9.70002	False
	15	15	10.9334	True
	15	15	9.66669	True
	15	15	9.53335	True
	15	16	9.11668	False
	15	14	8.96668	False
	15	16	11.2667	False
	15	11	33.0001	False
	15	15	9.48335	True
	15	1	8.10002	False
	15	15	8.96668	True
	15	16	9.61669	False
	15	15	8.98335	True
	15	16	9.08335	False
	15	15	11.25	True
	15	15	9.10002	True
	15	15	8.08335	True
	15	14	10.3167	False
	15	15	15.9834	True
	15	15	8.81668	True
	15	1	18.7167	False
	15	15	11.1	True
	15	15	7.61668	True
	15	15	8.45002	True
	15	15	10.3167	True
	15	15	7.66668	True
	15	15	7.98335	True
	15	15	9.98335	True
	15	15	9.66669	True
	15	15	8.16668	True
	15	15	8.85002	True
	15	15	9.25002	True
	15	9	11.7834	False
	15	15	8.75002	True
	15	15	12.0667	True
	15	16	10.55	False
	15	15	10.0834	True
	15	1	13.65	False
	15	15	11.95	True
	15	15	9.90002	True
	15	16	9.33335	False
	15	8	11.7167	False
	15	15	8.66668	True
	15	15	9.83335	True
	15	2	14.15	False
	15	15	8.30002	True
	15	15	9.61669	True
	15	15	8.90002	True
	15	15	10.85	True
	15	4	10.4	False
	15	15	10.7	True
	15	15	8.65002	True
	15	15	9.70002	True
	15	15	9.93335	True
	15	15	8.58335	True
	15	15	9.30002	True
	15	13	8.26668	False
	15	16	8.73335	False
	15	15	9.00002	True
	16	16	8.23335	True
	16	13	12.1334	False
	16	16	10.3167	True
	16	16	10.0667	True
	16	16	8.90002	True
	16	15	9.40002	False
	16	2	15.2334	False
	16	1	7.93335	False
	16	4	10.6334	False
	16	14	9.21669	False
	16	16	8.55002	True
	16	16	9.58335	True
	16	15	8.38335	False
	16	15	11.1834	False
	16	16	11.1834	True
	16	16	10.8167	True
	16	15	11.55	False
	16	16	11.1334	True
	16	2	8.98335	False
	16	2	13.2	False
	16	16	8.70002	True
	16	16	11.2834	True
	16	15	9.73335	False
	16	16	9.46669	True
	16	16	8.50002	True
	16	16	9.13335	True
	16	16	15.0834	True
	16	16	9.61669	True
	16	16	9.75002	True
	16	16	11.45	True
	16	1	7.96668	False
	16	16	8.71668	True
	16	16	8.85002	True
	16	16	8.81668	True
	16	16	8.81668	True
	16	16	10.05	True
	16	11	19.7667	False
	16	15	8.60002	False
	16	16	9.06668	True
	16	16	7.90002	True
	16	16	9.71669	True
	16	1	9.36669	False
	16	16	10.3167	True
	16	16	8.33335	True
	16	16	10.9167	True
	16	16	12.65	True
	16	16	10.45	True
	16	11	14.55	False
	16	16	7.66668	True
	16	16	10.6334	True
	16	16	8.53335	True
	16	16	9.88335	True
	16	16	10.6834	True
	16	2	11.3334	False
	16	16	10.4834	True
	16	16	9.11668	True
	16	16	10.5334	True
	16	16	8.81668	True
	16	3	8.41668	False
	16	15	9.98335	False
	16	16	10.45	True
	16	15	8.35002	False
	16	16	13.65	True
	16	16	9.71669	True
	16	15	8.58335	False
	16	2	11.4334	False
	16	16	9.46669	True
	16	1	8.58335	False
	16	15	8.03335	False
	16	16	8.53335	True
	16	16	9.58335	True
	16	16	19.4167	True
	16	14	9.00002	False
	16	16	10.25	True
	16	16	8.90002	True
	16	15	8.08335	False
	16	14	9.33335	False
	16	16	9.23335	True
	16	16	16.5834	True
	16	16	10.9167	True
	16	15	8.15002	False
	16	15	10.0667	False
	16	16	8.73335	True
	16	16	9.46669	True
	16	15	9.80002	False
	16	1	7.80002	False
	16	16	9.46669	True
	16	1	11.9334	False
	16	16	8.41668	True
	16	15	10.0167	False
	16	15	9.35002	False
	16	16	10.4167	True
	16	16	8.88335	True
	16	16	7.58335	True
	16	16	9.51669	True
	16	16	9.56669	True
	16	15	8.53335	False
	16	3	7.95002	False
	16	15	9.06668	False
	16	16	11.2167	True
