# Supplementary material for: Computer Simulation of Leadership, Consensus Decision Making and Collective Behaviour in Humans
Source: PLoS One. 2014 Jan 17;9(1):e80680. doi: 10.1371/journal.pone.0080680 (PMC3894931; doi:10.1371/journal.pone.0080680)
Supplement: Data S1 — Raw data for the ms. (ZIP) [file pone.0080680.s002.zip › raw data for the ms/result(e2,t1,0.8).xls]

## Sheet: Result
	Target	Arrived Position	Time Used	Arrived?
	1	15	6.65001	False
	1	3	11.6834	False
	1	1	7.46668	True
	1	1	10.4167	True
	1	15	5.45001	False
	1	1	6.31668	True
	1	1	7.53335	True
	1	1	6.60001	True
	1	1	5.43334	True
	1	1	10.1334	True
	1	16	4.96668	False
	1	1	6.50001	True
	1	4	5.73334	False
	1	1	7.38335	True
	1	16	6.95001	False
	1	14	8.18335	False
	1	2	9.11668	False
	1	3	5.91668	False
	1	3	9.18335	False
	1	1	8.71668	True
	1	1	5.78334	True
	1	1	8.53335	True
	1	1	7.21668	True
	1	1	10.1334	True
	1	3	5.65001	False
	1	1	7.76668	True
	1	1	5.53334	True
	1	1	5.45001	True
	1	4	7.35001	False
	1	1	9.06668	True
	1	2	9.08335	False
	1	15	5.53334	False
	1	2	15.7834	False
	1	1	17.5	True
	1	1	8.51668	True
	1	2	6.08335	False
	1	1	6.28335	True
	1	1	7.86668	True
	1	1	6.13335	True
	1	15	6.10001	False
	1	1	10.75	True
	1	1	5.96668	True
	1	1	7.38335	True
	1	16	5.66668	False
	1	2	9.45002	False
	1	2	5.90001	False
	1	16	7.35001	False
	1	1	9.00002	True
	1	1	5.51668	True
	1	2	7.85002	False
	1	1	7.51668	True
	1	2	6.06668	False
	1	1	5.98335	True
	1	1	7.01668	True
	1	1	5.68334	True
	1	2	6.50001	False
	1	3	7.70002	False
	1	16	6.71668	False
	1	1	7.31668	True
	1	14	8.58335	False
	1	2	6.26668	False
	1	16	8.63335	False
	1	1	9.26669	True
	1	1	7.58335	True
	1	3	8.58335	False
	1	1	5.75001	True
	1	14	6.08335	False
	1	1	10.2334	True
	1	16	5.63334	False
	1	16	6.71668	False
	1	1	8.45002	True
	1	15	6.40001	False
	1	2	8.90002	False
	1	1	9.56669	True
	1	1	7.41668	True
	1	14	6.88335	False
	1	1	8.13335	True
	1	1	7.75002	True
	1	16	5.31668	False
	1	2	5.98335	False
	1	15	6.88335	False
	1	2	5.38334	False
	1	1	13.1167	True
	1	4	10.4	False
	1	16	4.98334	False
	1	12	28.3501	False
	1	2	6.96668	False
	1	7	9.26669	False
	1	14	5.41668	False
	1	3	6.75001	False
	1	1	7.36668	True
	1	3	5.88335	False
	1	15	6.03335	False
	1	1	5.51668	True
	1	1	5.23334	True
	1	15	4.60001	False
	1	16	7.46668	False
	1	1	7.43335	True
	1	1	5.45001	True
	1	16	7.23335	False
	2	4	6.35001	False
	2	2	6.60001	True
	2	3	6.00001	False
	2	2	7.05001	True
	2	2	6.40001	True
	2	2	6.66668	True
	2	3	5.83335	False
	2	15	14.4667	False
	2	2	5.55001	True
	2	10	19.85	False
	2	16	8.58335	False
	2	2	6.38335	True
	2	3	6.23335	False
	2	15	6.33335	False
	2	2	6.78335	True
	2	2	6.83335	True
	2	2	11.65	True
	2	2	6.60001	True
	2	14	7.70002	False
	2	1	7.80002	False
	2	3	8.10002	False
	2	3	7.90002	False
	2	2	5.83335	True
	2	2	18.7334	True
	2	3	7.40001	False
	2	2	8.75002	True
	2	4	6.00001	False
	2	2	7.18335	True
	2	2	5.75001	True
	2	2	6.76668	True
	2	14	5.58334	False
	2	2	10.2834	True
	2	2	7.45001	True
	2	2	9.98335	True
	2	16	8.10002	False
	2	2	10.2	True
	2	4	6.90001	False
	2	14	5.08334	False
	2	2	6.46668	True
	2	2	6.43335	True
	2	3	6.50001	False
	2	4	24.6334	False
	2	1	7.16668	False
	2	2	9.58335	True
	2	3	8.61668	False
	2	2	6.16668	True
	2	2	7.33335	True
	2	14	6.01668	False
	2	2	7.78335	True
	2	15	6.43335	False
	2	1	9.33335	False
	2	2	8.00002	True
	2	15	6.00001	False
	2	2	4.86668	True
	2	4	8.35002	False
	2	14	7.46668	False
	2	15	6.91668	False
	2	16	7.38335	False
	2	1	8.93335	False
	2	2	7.56668	True
	2	2	9.68335	True
	2	14	8.05002	False
	2	2	9.73335	True
	2	2	8.46668	True
	2	2	7.38335	True
	2	2	7.71668	True
	2	1	7.51668	False
	2	15	7.01668	False
	2	16	5.65001	False
	2	3	9.11668	False
	2	5	7.38335	False
	2	5	6.78335	False
	2	15	8.95002	False
	2	2	7.98335	True
	2	4	6.81668	False
	2	1	7.00001	False
	2	1	6.18335	False
	2	2	6.06668	True
	2	1	6.50001	False
	2	2	9.35002	True
	2	1	5.95001	False
	2	2	6.78335	True
	2	4	5.13334	False
	2	2	10.2667	True
	2	3	5.95001	False
	2	2	6.40001	True
	2	15	6.48335	False
	2	3	7.60002	False
	2	2	8.91668	True
	2	2	8.63335	True
	2	3	7.23335	False
	2	12	13.4167	False
	2	2	6.05001	True
	2	2	5.11668	True
	2	2	7.31668	True
	2	1	6.75001	False
	2	2	6.53335	True
	2	3	5.90001	False
	2	2	6.23335	True
	2	2	8.63335	True
	3	15	5.66668	False
	3	3	8.21668	True
	3	3	5.81668	True
	3	14	8.61668	False
	3	3	8.13335	True
	3	1	6.65001	False
	3	3	6.48335	True
	3	3	7.33335	True
	3	3	6.73335	True
	3	3	5.78334	True
	3	3	15.7334	True
	3	2	6.81668	False
	3	4	5.56668	False
	3	3	6.26668	True
	3	3	6.85001	True
	3	1	17.5334	False
	3	3	6.31668	True
	3	14	5.68334	False
	3	3	5.95001	True
	3	4	5.85001	False
	3	14	4.95001	False
	3	2	8.76668	False
	3	3	10.6334	True
	3	1	6.21668	False
	3	3	8.25002	True
	3	4	7.05001	False
	3	3	9.06668	True
	3	4	7.85002	False
	3	4	6.70001	False
	3	3	6.86668	True
	3	1	6.98335	False
	3	3	7.73335	True
	3	3	6.85001	True
	3	3	5.71668	True
	3	2	12.4167	False
	3	3	10.0167	True
	3	3	5.93335	True
	3	3	23.5834	True
	3	3	7.51668	True
	3	16	7.11668	False
	3	16	7.45001	False
	3	2	6.35001	False
	3	1	11.9834	False
	3	15	9.38335	False
	3	4	6.08335	False
	3	3	6.81668	True
	3	3	17.2334	True
	3	14	8.58335	False
	3	4	6.15001	False
	3	3	6.55001	True
	3	16	5.70001	False
	3	3	5.28334	True
	3	3	9.01668	True
	3	2	5.90001	False
	3	1	7.85002	False
	3	14	7.63335	False
	3	3	14	True
	3	3	7.15001	True
	3	3	5.68334	True
	3	3	9.15002	True
	3	3	7.21668	True
	3	3	8.61668	True
	3	3	9.85002	True
	3	3	6.48335	True
	3	3	9.85002	True
	3	3	7.48335	True
	3	3	18.35	True
	3	3	14.7667	True
	3	4	8.01668	False
	3	3	6.98335	True
	3	3	6.45001	True
	3	3	5.46668	True
	3	3	7.68335	True
	3	2	6.60001	False
	3	2	6.13335	False
	3	1	6.48335	False
	3	4	6.08335	False
	3	2	4.61668	False
	3	3	9.50002	True
	3	3	9.26669	True
	3	2	6.08335	False
	3	3	10.9167	True
	3	3	6.85001	True
	3	3	11.9667	True
	3	3	6.21668	True
	3	3	6.23335	True
	3	4	6.76668	False
	3	3	5.63334	True
	3	2	5.15001	False
	3	1	8.10002	False
	3	1	7.96668	False
	3	4	8.23335	False
	3	3	4.86668	True
	3	3	5.55001	True
	3	3	11.4334	True
	3	1	7.73335	False
	3	3	6.95001	True
	3	16	5.71668	False
	3	4	8.86668	False
	3	3	8.28335	True
	4	4	6.15001	True
	4	4	5.76668	True
	4	16	5.90001	False
	4	4	5.28334	True
	4	3	5.10001	False
	4	4	14.2167	True
	4	4	8.08335	True
	4	4	5.91668	True
	4	15	6.56668	False
	4	4	7.28335	True
	4	4	9.25002	True
	4	1	6.68335	False
	4	2	12.3167	False
	4	4	6.85001	True
	4	4	6.01668	True
	4	3	6.05001	False
	4	4	6.08335	True
	4	4	6.51668	True
	4	4	26.9001	True
	4	5	6.58335	False
	4	15	7.25001	False
	4	4	6.93335	True
	4	5	7.31668	False
	4	15	7.28335	False
	4	4	6.61668	True
	4	4	7.21668	True
	4	4	6.93335	True
	4	4	6.26668	True
	4	5	5.90001	False
	4	4	7.90002	True
	4	3	6.40001	False
	4	4	7.06668	True
	4	16	5.65001	False
	4	4	6.60001	True
	4	4	6.23335	True
	4	4	7.65002	True
	4	4	6.25001	True
	4	3	5.88335	False
	4	16	7.53335	False
	4	5	7.71668	False
	4	3	6.53335	False
	4	4	8.58335	True
	4	4	6.23335	True
	4	5	6.03335	False
	4	4	6.50001	True
	4	4	7.40001	True
	4	4	7.00001	True
	4	3	6.78335	False
	4	3	6.08335	False
	4	4	21.0834	True
	4	3	8.96668	False
	4	4	6.65001	True
	4	16	5.80001	False
	4	15	8.98335	False
	4	2	11.0334	False
	4	5	6.70001	False
	4	4	9.05002	True
	4	3	6.36668	False
	4	6	8.21668	False
	4	4	5.50001	True
	4	3	7.83335	False
	4	5	7.16668	False
	4	4	6.65001	True
	4	3	6.71668	False
	4	4	7.08335	True
	4	4	6.55001	True
	4	15	6.15001	False
	4	4	5.53334	True
	4	3	5.40001	False
	4	3	7.71668	False
	4	13	6.03335	False
	4	16	8.33335	False
	4	2	8.10002	False
	4	4	8.25002	True
	4	4	5.71668	True
	4	4	5.83335	True
	4	4	7.81668	True
	4	16	8.76668	False
	4	14	6.46668	False
	4	3	11.2834	False
	4	4	7.38335	True
	4	3	5.48334	False
	4	3	7.31668	False
	4	4	6.38335	True
	4	3	7.83335	False
	4	4	7.16668	True
	4	5	6.83335	False
	4	5	7.46668	False
	4	5	6.33335	False
	4	1	8.88335	False
	4	10	10.9334	False
	4	4	5.35001	True
	4	15	12.4167	False
	4	16	6.56668	False
	4	4	6.08335	True
	4	2	6.16668	False
	4	4	22.4667	True
	4	4	5.31668	True
	4	3	16.3667	False
	4	3	6.05001	False
	5	5	5.78334	True
	5	5	5.95001	True
	5	3	5.61668	False
	5	5	11.9834	True
	5	11	12.8667	False
	5	4	8.06668	False
	5	3	6.40001	False
	5	5	6.21668	True
	5	5	5.65001	True
	5	5	7.65002	True
	5	4	6.83335	False
	5	5	6.53335	True
	5	3	8.83335	False
	5	6	6.53335	False
	5	5	5.63334	True
	5	2	6.18335	False
	5	5	8.85002	True
	5	5	6.85001	True
	5	5	14.6167	True
	5	5	5.96668	True
	5	3	8.36668	False
	5	5	7.00001	True
	5	5	5.65001	True
	5	5	6.53335	True
	5	6	6.11668	False
	5	4	7.18335	False
	5	5	12.6334	True
	5	6	6.71668	False
	5	4	8.01668	False
	5	5	6.55001	True
	5	6	11.5334	False
	5	5	7.08335	True
	5	5	5.91668	True
	5	5	7.36668	True
	5	6	7.10001	False
	5	15	6.26668	False
	5	3	8.48335	False
	5	5	5.96668	True
	5	16	9.20002	False
	5	3	6.40001	False
	5	4	6.60001	False
	5	15	14.6167	False
	5	3	7.25001	False
	5	2	13.9667	False
	5	6	5.85001	False
	5	5	8.31668	True
	5	4	6.65001	False
	5	5	8.10002	True
	5	5	4.96668	True
	5	5	5.93335	True
	5	1	8.48335	False
	5	16	6.56668	False
	5	5	5.73334	True
	5	6	5.80001	False
	5	4	7.16668	False
	5	16	6.90001	False
	5	5	5.95001	True
	5	1	6.58335	False
	5	5	5.46668	True
	5	2	5.48334	False
	5	6	7.63335	False
	5	5	9.33335	True
	5	4	6.68335	False
	5	15	6.60001	False
	5	5	5.56668	True
	5	6	7.83335	False
	5	5	8.15002	True
	5	5	13.3	True
	5	5	6.25001	True
	5	3	6.81668	False
	5	5	17.15	True
	5	4	6.08335	False
	5	4	5.91668	False
	5	6	6.20001	False
	5	5	5.70001	True
	5	5	6.23335	True
	5	2	5.48334	False
	5	4	6.00001	False
	5	16	7.65002	False
	5	5	8.35002	True
	5	5	6.00001	True
	5	10	18.1834	False
	5	5	7.78335	True
	5	5	6.05001	True
	5	5	5.53334	True
	5	5	6.88335	True
	5	2	6.25001	False
	5	5	6.25001	True
	5	1	7.58335	False
	5	5	6.70001	True
	5	5	6.88335	True
	5	5	6.86668	True
	5	4	8.23335	False
	5	5	6.65001	True
	5	5	5.96668	True
	5	5	8.70002	True
	5	5	5.76668	True
	5	5	7.51668	True
	5	5	6.15001	True
	5	5	5.33334	True
	6	6	5.31668	True
	6	5	5.75001	False
	6	6	7.40001	True
	6	2	5.03334	False
	6	7	7.13335	False
	6	6	5.15001	True
	6	7	6.11668	False
	6	6	8.30002	True
	6	6	8.28335	True
	6	15	7.71668	False
	6	6	5.35001	True
	6	6	5.31668	True
	6	3	6.11668	False
	6	6	11.4	True
	6	6	6.83335	True
	6	6	6.13335	True
	6	6	5.75001	True
	6	6	5.71668	True
	6	2	8.55002	False
	6	5	6.00001	False
	6	6	6.03335	True
	6	7	6.55001	False
	6	8	8.38335	False
	6	6	9.20002	True
	6	6	5.15001	True
	6	6	6.70001	True
	6	6	6.78335	True
	6	16	7.60002	False
	6	6	6.23335	True
	6	6	5.40001	True
	6	6	10.8	True
	6	6	6.76668	True
	6	6	6.06668	True
	6	5	11.0334	False
	6	5	10.9167	False
	6	5	5.21668	False
	6	5	6.11668	False
	6	2	6.28335	False
	6	5	8.15002	False
	6	6	4.98334	True
	6	6	6.96668	True
	6	6	8.56668	True
	6	6	6.38335	True
	6	1	5.98335	False
	6	6	6.66668	True
	6	2	8.00002	False
	6	6	6.10001	True
	6	6	7.21668	True
	6	15	6.55001	False
	6	6	6.60001	True
	6	6	5.73334	True
	6	6	5.53334	True
	6	6	5.45001	True
	6	6	6.53335	True
	6	6	7.03335	True
	6	7	7.60002	False
	6	6	6.90001	True
	6	6	5.88335	True
	6	6	14.6667	True
	6	6	5.38334	True
	6	7	5.71668	False
	6	6	6.86668	True
	6	6	7.90002	True
	6	6	5.58334	True
	6	6	6.11668	True
	6	6	6.30001	True
	6	7	5.98335	False
	6	6	7.65002	True
	6	5	6.95001	False
	6	6	7.51668	True
	6	7	7.38335	False
	6	1	38.2667	False
	6	6	5.90001	True
	6	6	4.83334	True
	6	7	7.56668	False
	6	4	6.30001	False
	6	4	18.6834	False
	6	7	4.53334	False
	6	6	6.83335	True
	6	5	6.71668	False
	6	6	6.48335	True
	6	2	7.38335	False
	6	5	15.1834	False
	6	5	8.93335	False
	6	7	7.58335	False
	6	6	23.8667	True
	6	3	6.26668	False
	6	6	6.35001	True
	6	6	6.21668	True
	6	6	6.48335	True
	6	6	8.31668	True
	6	2	7.45001	False
	6	6	5.01668	True
	6	6	5.20001	True
	6	6	6.81668	True
	6	6	5.28334	True
	6	6	5.25001	True
	6	14	18.5334	False
	6	6	5.28334	True
	6	6	6.13335	True
	7	7	6.08335	True
	7	7	7.31668	True
	7	7	5.56668	True
	7	7	5.01668	True
	7	7	4.83334	True
	7	7	6.20001	True
	7	7	4.35001	True
	7	7	4.88334	True
	7	7	5.91668	True
	7	7	4.91668	True
	7	6	6.75001	False
	7	7	7.11668	True
	7	7	5.66668	True
	7	7	7.08335	True
	7	7	5.75001	True
	7	3	6.68335	False
	7	4	9.41669	False
	7	7	7.81668	True
	7	7	6.35001	True
	7	7	5.75001	True
	7	4	7.81668	False
	7	7	8.73335	True
	7	7	6.00001	True
	7	7	5.56668	True
	7	7	5.71668	True
	7	7	5.48334	True
	7	7	4.60001	True
	7	7	5.10001	True
	7	4	7.75002	False
	7	7	5.46668	True
	7	7	6.73335	True
	7	16	13.4834	False
	7	7	6.01668	True
	7	7	5.43334	True
	7	7	7.26668	True
	7	16	9.46669	False
	7	7	6.25001	True
	7	3	18.9167	False
	7	7	5.53334	True
	7	7	5.68334	True
	7	7	5.33334	True
	7	7	5.88335	True
	7	7	5.01668	True
	7	7	6.18335	True
	7	3	7.60002	False
	7	7	5.40001	True
	7	7	5.50001	True
	7	4	10.0167	False
	7	7	5.43334	True
	7	7	5.78334	True
	7	7	5.36668	True
	7	7	4.25001	True
	7	5	8.78335	False
	7	8	4.65001	False
	7	7	6.00001	True
	7	7	5.81668	True
	7	1	14.9	False
	7	4	6.26668	False
	7	6	5.75001	False
	7	8	7.30001	False
	7	7	5.08334	True
	7	3	8.38335	False
	7	7	5.68334	True
	7	4	8.26668	False
	7	7	5.95001	True
	7	7	5.96668	True
	7	7	4.85001	True
	7	6	7.58335	False
	7	5	20	False
	7	7	20.8167	True
	7	6	9.45002	False
	7	7	11.7	True
	7	3	5.55001	False
	7	7	8.01668	True
	7	7	5.33334	True
	7	7	5.60001	True
	7	7	4.96668	True
	7	7	5.41668	True
	7	7	5.48334	True
	7	3	6.98335	False
	7	7	4.81668	True
	7	7	4.66668	True
	7	6	6.55001	False
	7	7	5.45001	True
	7	7	6.26668	True
	7	7	5.68334	True
	7	7	5.96668	True
	7	16	18.4	False
	7	7	5.58334	True
	7	7	7.51668	True
	7	15	8.90002	False
	7	7	6.21668	True
	7	7	6.31668	True
	7	16	8.05002	False
	7	15	6.00001	False
	7	7	5.10001	True
	7	7	6.96668	True
	7	3	9.83335	False
	7	3	7.36668	False
	7	13	6.85001	False
	8	1	10.05	False
	8	6	9.98335	False
	8	16	8.41668	False
	8	8	5.40001	True
	8	3	8.33335	False
	8	8	5.06668	True
	8	8	13.5	True
	8	8	6.18335	True
	8	8	4.90001	True
	8	8	4.83334	True
	8	8	5.35001	True
	8	8	4.55001	True
	8	8	7.81668	True
	8	8	5.13334	True
	8	8	9.88335	True
	8	8	5.75001	True
	8	8	5.15001	True
	8	8	5.25001	True
	8	8	5.46668	True
	8	8	7.03335	True
	8	6	8.36668	False
	8	8	5.93335	True
	8	8	4.65001	True
	8	8	20.0834	True
	8	8	5.10001	True
	8	8	6.96668	True
	8	8	9.06668	True
	8	8	4.85001	True
	8	8	6.65001	True
	8	8	5.01668	True
	8	3	7.80002	False
	8	8	5.80001	True
	8	1	9.00002	False
	8	8	7.81668	True
	8	8	7.00001	True
	8	8	4.70001	True
	8	8	5.21668	True
	8	8	4.53334	True
	8	8	4.80001	True
	8	8	5.43334	True
	8	8	9.28335	True
	8	8	4.61668	True
	8	8	4.86668	True
	8	8	4.96668	True
	8	8	5.58334	True
	8	8	7.25001	True
	8	8	5.11668	True
	8	14	10.1167	False
	8	8	6.70001	True
	8	3	5.13334	False
	8	8	4.96668	True
	8	7	7.16668	False
	8	8	6.15001	True
	8	8	5.21668	True
	8	7	7.61668	False
	8	8	7.88335	True
	8	8	4.38334	True
	8	4	5.86668	False
	8	9	8.38335	False
	8	8	4.83334	True
	8	8	6.68335	True
	8	8	7.63335	True
	8	13	25.2834	False
	8	8	4.66668	True
	8	8	7.36668	True
	8	8	5.16668	True
	8	8	5.88335	True
	8	6	7.73335	False
	8	8	5.50001	True
	8	8	4.60001	True
	8	8	4.95001	True
	8	8	4.90001	True
	8	8	4.75001	True
	8	12	19.9334	False
	8	8	4.70001	True
	8	8	5.23334	True
	8	10	5.73334	False
	8	8	7.06668	True
	8	6	10.4167	False
	8	11	9.93335	False
	8	6	6.48335	False
	8	7	5.60001	False
	8	8	9.18335	True
	8	8	5.95001	True
	8	8	4.66668	True
	8	8	4.96668	True
	8	7	6.40001	False
	8	8	6.46668	True
	8	8	5.16668	True
	8	8	5.03334	True
	8	9	5.48334	False
	8	8	4.38334	True
	8	8	5.18334	True
	8	8	5.15001	True
	8	8	5.16668	True
	8	8	8.45002	True
	8	8	8.98335	True
	8	8	6.90001	True
	8	8	4.95001	True
	8	8	5.26668	True
	9	9	5.33334	True
	9	16	11.4167	False
	9	9	5.70001	True
	9	9	4.56668	True
	9	9	5.11668	True
	9	9	5.41668	True
	9	1	38.8167	False
	9	9	6.25001	True
	9	9	6.50001	True
	9	9	8.21668	True
	9	12	10.85	False
	9	16	17.1	False
	9	9	5.50001	True
	9	9	4.95001	True
	9	9	5.05001	True
	9	9	5.46668	True
	9	9	7.15001	True
	9	9	5.31668	True
	9	8	9.76669	False
	9	9	5.86668	True
	9	5	8.11668	False
	9	8	17.75	False
	9	9	13.0667	True
	9	9	6.76668	True
	9	9	46.6501	True
	9	9	7.86668	True
	9	9	6.83335	True
	9	9	9.35002	True
	9	9	8.03335	True
	9	9	5.00001	True
	9	12	8.46668	False
	9	7	9.91669	False
	9	11	7.81668	False
	9	9	5.66668	True
	9	9	4.60001	True
	9	9	6.00001	True
	9	9	6.20001	True
	9	9	5.35001	True
	9	9	5.48334	True
	9	9	5.61668	True
	9	9	5.71668	True
	9	9	6.80001	True
	9	9	4.98334	True
	9	9	6.81668	True
	9	9	5.43334	True
	9	9	5.35001	True
	9	9	5.10001	True
	9	13	7.13335	False
	9	9	5.65001	True
	9	5	13.9167	False
	9	9	9.66669	True
	9	9	5.68334	True
	9	9	7.20001	True
	9	7	11.6167	False
	9	8	6.86668	False
	9	7	20.6	False
	9	9	4.88334	True
	9	9	5.55001	True
	9	9	5.03334	True
	9	9	5.18334	True
	9	9	5.80001	True
	9	9	5.75001	True
	9	5	7.16668	False
	9	9	5.30001	True
	9	9	8.88335	True
	9	9	4.70001	True
	9	9	6.66668	True
	9	15	22.2167	False
	9	9	7.21668	True
	9	13	5.88335	False
	9	8	7.20001	False
	9	9	5.93335	True
	9	9	6.11668	True
	9	9	6.96668	True
	9	9	6.01668	True
	9	8	8.51668	False
	9	9	5.21668	True
	9	9	6.10001	True
	9	9	6.05001	True
	9	9	7.76668	True
	9	9	17.0834	True
	9	9	5.91668	True
	9	9	6.61668	True
	9	9	6.51668	True
	9	9	5.13334	True
	9	9	5.50001	True
	9	9	5.26668	True
	9	9	7.33335	True
	9	9	5.80001	True
	9	9	5.15001	True
	9	9	5.71668	True
	9	9	5.23334	True
	9	7	6.96668	False
	9	9	5.63334	True
	9	3	7.58335	False
	9	14	5.58334	False
	9	9	5.43334	True
	9	9	5.46668	True
	9	9	5.20001	True
	9	9	7.25001	True
	10	1	7.28335	False
	10	10	5.25001	True
	10	10	4.86668	True
	10	11	6.68335	False
	10	10	5.40001	True
	10	10	4.66668	True
	10	10	4.81668	True
	10	7	7.51668	False
	10	10	5.00001	True
	10	10	5.00001	True
	10	10	5.58334	True
	10	11	6.31668	False
	10	10	5.13334	True
	10	15	5.93335	False
	10	10	5.00001	True
	10	10	4.66668	True
	10	9	11.2667	False
	10	11	8.45002	False
	10	10	4.96668	True
	10	10	6.50001	True
	10	2	7.93335	False
	10	16	24.9834	False
	10	13	9.03335	False
	10	10	4.95001	True
	10	10	4.41668	True
	10	10	5.08334	True
	10	3	12.3667	False
	10	10	4.23334	True
	10	10	4.71668	True
	10	10	8.21668	True
	10	10	15.2667	True
	10	10	5.96668	True
	10	13	6.73335	False
	10	10	5.65001	True
	10	9	6.75001	False
	10	10	4.66668	True
	10	10	11.35	True
	10	10	6.26668	True
	10	10	5.20001	True
	10	6	12.7167	False
	10	10	4.43334	True
	10	10	5.08334	True
	10	10	7.96668	True
	10	10	5.06668	True
	10	10	5.05001	True
	10	11	7.63335	False
	10	10	5.01668	True
	10	10	4.81668	True
	10	10	5.81668	True
	10	10	7.46668	True
	10	10	6.33335	True
	10	4	7.81668	False
	10	11	5.58334	False
	10	11	6.76668	False
	10	10	10.4834	True
	10	10	5.61668	True
	10	8	8.16668	False
	10	10	4.78334	True
	10	10	6.25001	True
	10	10	4.78334	True
	10	10	4.88334	True
	10	10	4.95001	True
	10	10	6.25001	True
	10	10	4.90001	True
	10	10	7.28335	True
	10	10	8.63335	True
	10	10	4.68334	True
	10	10	6.20001	True
	10	10	6.21668	True
	10	10	5.98335	True
	10	10	4.95001	True
	10	10	6.41668	True
	10	10	5.60001	True
	10	9	5.48334	False
	10	11	10.9	False
	10	10	5.76668	True
	10	8	9.16668	False
	10	10	4.56668	True
	10	10	5.16668	True
	10	10	11.65	True
	10	10	4.66668	True
	10	10	8.03335	True
	10	10	9.60002	True
	10	10	6.36668	True
	10	10	5.01668	True
	10	4	10.5334	False
	10	10	5.40001	True
	10	14	5.55001	False
	10	10	4.95001	True
	10	10	8.88335	True
	10	10	6.06668	True
	10	10	4.66668	True
	10	10	4.68334	True
	10	10	5.66668	True
	10	10	5.13334	True
	10	10	5.08334	True
	10	10	6.81668	True
	10	10	5.71668	True
	10	10	5.28334	True
	10	10	9.76669	True
	11	11	7.55002	True
	11	11	5.58334	True
	11	4	6.66668	False
	11	11	5.38334	True
	11	11	6.05001	True
	11	13	8.78335	False
	11	11	17.4667	True
	11	11	6.58335	True
	11	11	5.26668	True
	11	11	5.21668	True
	11	11	9.51669	True
	11	11	5.73334	True
	11	11	5.40001	True
	11	11	5.15001	True
	11	11	5.81668	True
	11	12	5.81668	False
	11	11	7.20001	True
	11	11	4.88334	True
	11	14	7.46668	False
	11	11	5.73334	True
	11	11	5.15001	True
	11	15	7.26668	False
	11	14	6.98335	False
	11	11	7.23335	True
	11	11	8.38335	True
	11	11	5.00001	True
	11	15	5.50001	False
	11	10	5.88335	False
	11	13	8.10002	False
	11	11	5.83335	True
	11	11	5.30001	True
	11	11	17.35	True
	11	6	9.13335	False
	11	11	18.0667	True
	11	12	7.46668	False
	11	11	4.98334	True
	11	11	6.05001	True
	11	11	6.23335	True
	11	11	11.8667	True
	11	5	10.8	False
	11	11	5.81668	True
	11	11	6.63335	True
	11	11	7.70002	True
	11	5	8.43335	False
	11	11	5.48334	True
	11	11	4.88334	True
	11	15	6.55001	False
	11	11	19.65	True
	11	11	6.35001	True
	11	11	4.83334	True
	11	11	5.95001	True
	11	11	5.90001	True
	11	12	6.85001	False
	11	11	6.20001	True
	11	11	4.86668	True
	11	11	5.68334	True
	11	11	6.38335	True
	11	11	7.06668	True
	11	11	5.06668	True
	11	11	6.91668	True
	11	11	6.08335	True
	11	11	5.86668	True
	11	11	4.90001	True
	11	11	5.46668	True
	11	11	5.83335	True
	11	3	12.9	False
	11	11	5.86668	True
	11	14	9.80002	False
	11	11	6.08335	True
	11	12	10.8334	False
	11	15	9.18335	False
	11	1	5.75001	False
	11	15	7.15001	False
	11	13	7.91668	False
	11	11	6.96668	True
	11	11	16.9167	True
	11	2	9.86669	False
	11	11	5.53334	True
	11	11	5.16668	True
	11	11	5.65001	True
	11	6	6.55001	False
	11	11	4.35001	True
	11	11	5.71668	True
	11	11	6.56668	True
	11	11	6.66668	True
	11	11	5.75001	True
	11	14	5.95001	False
	11	12	6.65001	False
	11	5	27.2167	False
	11	3	12.8334	False
	11	11	5.31668	True
	11	11	4.51668	True
	11	1	14.2834	False
	11	11	5.61668	True
	11	11	6.35001	True
	11	11	5.41668	True
	11	12	5.28334	False
	11	11	6.16668	True
	11	11	6.45001	True
	11	11	5.51668	True
	12	12	5.76668	True
	12	15	6.51668	False
	12	2	8.30002	False
	12	11	4.96668	False
	12	12	7.90002	True
	12	12	7.75002	True
	12	12	5.46668	True
	12	16	17.0667	False
	12	13	6.46668	False
	12	12	8.66668	True
	12	14	5.58334	False
	12	14	6.96668	False
	12	12	5.51668	True
	12	15	7.76668	False
	12	12	5.53334	True
	12	12	4.83334	True
	12	12	5.75001	True
	12	13	7.26668	False
	12	14	9.35002	False
	12	13	8.58335	False
	12	13	6.31668	False
	12	12	5.65001	True
	12	12	10.1167	True
	12	12	5.68334	True
	12	12	6.53335	True
	12	11	7.35001	False
	12	16	6.13335	False
	12	13	8.81668	False
	12	12	5.05001	True
	12	13	5.98335	False
	12	12	6.76668	True
	12	12	6.23335	True
	12	12	5.11668	True
	12	12	5.26668	True
	12	12	10.3834	True
	12	12	5.61668	True
	12	14	7.56668	False
	12	12	5.50001	True
	12	13	6.41668	False
	12	12	9.70002	True
	12	12	6.25001	True
	12	12	5.61668	True
	12	12	5.23334	True
	12	12	5.40001	True
	12	1	8.65002	False
	12	15	10.0667	False
	12	12	6.70001	True
	12	13	6.66668	False
	12	13	13.7834	False
	12	12	7.23335	True
	12	12	6.15001	True
	12	12	5.86668	True
	12	14	7.73335	False
	12	13	6.68335	False
	12	15	6.91668	False
	12	14	6.00001	False
	12	12	5.56668	True
	12	12	6.21668	True
	12	12	7.05001	True
	12	12	5.28334	True
	12	11	5.13334	False
	12	12	5.50001	True
	12	3	10.1334	False
	12	12	6.16668	True
	12	12	5.81668	True
	12	12	5.36668	True
	12	1	6.73335	False
	12	12	6.50001	True
	12	12	6.05001	True
	12	12	5.96668	True
	12	12	5.63334	True
	12	1	9.30002	False
	12	11	5.18334	False
	12	11	5.15001	False
	12	14	5.60001	False
	12	13	6.38335	False
	12	1	6.35001	False
	12	11	6.68335	False
	12	11	8.10002	False
	12	15	9.45002	False
	12	13	6.20001	False
	12	12	4.91668	True
	12	12	5.46668	True
	12	12	5.96668	True
	12	4	8.31668	False
	12	12	6.28335	True
	12	13	7.06668	False
	12	16	7.75002	False
	12	12	6.05001	True
	12	12	5.68334	True
	12	12	5.40001	True
	12	2	9.35002	False
	12	12	15.6	True
	12	1	8.33335	False
	12	12	6.88335	True
	12	12	5.85001	True
	12	12	5.53334	True
	12	1	9.36669	False
	12	12	19.9334	True
	12	10	12.3	False
	13	7	7.61668	False
	13	5	12.7334	False
	13	16	8.23335	False
	13	13	7.11668	True
	13	13	12.2834	True
	13	14	7.56668	False
	13	15	7.93335	False
	13	14	6.86668	False
	13	16	10.25	False
	13	16	5.25001	False
	13	12	6.00001	False
	13	2	11.9834	False
	13	13	6.66668	True
	13	1	7.18335	False
	13	13	7.05001	True
	13	14	6.78335	False
	13	13	5.53334	True
	13	13	5.85001	True
	13	16	15.1667	False
	13	13	8.36668	True
	13	8	12.8334	False
	13	4	10.8334	False
	13	14	16.0667	False
	13	13	6.41668	True
	13	13	6.75001	True
	13	15	6.38335	False
	13	14	7.21668	False
	13	15	6.10001	False
	13	14	10.35	False
	13	13	6.78335	True
	13	13	5.88335	True
	13	13	7.80002	True
	13	16	6.00001	False
	13	15	7.83335	False
	13	15	6.15001	False
	13	16	5.63334	False
	13	13	5.23334	True
	13	13	5.55001	True
	13	4	5.25001	False
	13	13	12.9834	True
	13	13	6.83335	True
	13	1	8.26668	False
	13	14	5.65001	False
	13	11	6.45001	False
	13	12	5.68334	False
	13	12	5.75001	False
	13	13	6.10001	True
	13	15	8.16668	False
	13	13	6.86668	True
	13	13	6.21668	True
	13	1	6.75001	False
	13	15	8.45002	False
	13	15	7.70002	False
	13	13	5.50001	True
	13	15	7.20001	False
	13	16	6.56668	False
	13	2	14.2	False
	13	2	5.50001	False
	13	13	6.23335	True
	13	13	6.45001	True
	13	12	6.30001	False
	13	13	7.68335	True
	13	13	6.53335	True
	13	13	6.45001	True
	13	15	10.1	False
	13	15	20.6667	False
	13	13	7.08335	True
	13	13	8.91668	True
	13	14	5.93335	False
	13	15	5.95001	False
	13	13	7.51668	True
	13	14	6.18335	False
	13	13	5.70001	True
	13	13	9.05002	True
	13	15	4.83334	False
	13	13	6.16668	True
	13	13	5.70001	True
	13	13	5.63334	True
	13	14	7.21668	False
	13	13	13.0334	True
	13	2	5.28334	False
	13	13	8.70002	True
	13	13	5.66668	True
	13	15	7.41668	False
	13	14	6.31668	False
	13	16	7.95002	False
	13	13	6.46668	True
	13	15	6.95001	False
	13	4	8.60002	False
	13	11	10.0334	False
	13	1	7.65002	False
	13	13	6.48335	True
	13	14	6.63335	False
	13	12	5.76668	False
	13	13	5.18334	True
	13	15	5.91668	False
	13	13	8.48335	True
	13	15	6.38335	False
	13	16	6.46668	False
	13	13	8.26668	True
	14	14	5.31668	True
	14	16	8.18335	False
	14	15	15.9	False
	14	14	5.50001	True
	14	14	8.30002	True
	14	13	6.80001	False
	14	1	7.55002	False
	14	13	8.56668	False
	14	1	9.06668	False
	14	16	6.83335	False
	14	14	19.3	True
	14	14	9.36669	True
	14	14	6.60001	True
	14	1	7.96668	False
	14	14	12.9	True
	14	9	27.1667	False
	14	14	6.90001	True
	14	16	8.41668	False
	14	16	10.6667	False
	14	14	6.66668	True
	14	15	6.18335	False
	14	14	7.73335	True
	14	16	6.43335	False
	14	2	16.1	False
	14	14	7.00001	True
	14	15	7.35001	False
	14	15	5.18334	False
	14	15	6.23335	False
	14	14	6.50001	True
	14	3	5.83334	False
	14	14	6.08335	True
	14	16	9.43335	False
	14	14	6.11668	True
	14	1	6.33335	False
	14	15	6.26668	False
	14	14	5.86668	True
	14	16	11.6667	False
	14	14	6.53335	True
	14	14	7.96668	True
	14	14	6.25001	True
	14	14	6.55001	True
	14	13	5.16668	False
	14	14	6.60001	True
	14	14	6.05001	True
	14	14	6.06668	True
	14	14	9.85002	True
	14	2	5.85001	False
	14	14	6.71668	True
	14	14	5.93335	True
	14	14	7.26668	True
	14	15	6.21668	False
	14	14	6.03335	True
	14	8	16.5167	False
	14	14	5.73334	True
	14	15	14.35	False
	14	14	6.60001	True
	14	15	5.86668	False
	14	14	5.61668	True
	14	14	6.55001	True
	14	14	7.81668	True
	14	14	5.80001	True
	14	14	6.71668	True
	14	3	6.71668	False
	14	14	6.26668	True
	14	16	11.15	False
	14	5	6.65001	False
	14	14	6.51668	True
	14	14	5.20001	True
	14	14	6.63335	True
	14	14	5.55001	True
	14	2	11.6334	False
	14	1	8.60002	False
	14	14	5.76668	True
	14	14	10.5	True
	14	14	4.95001	True
	14	15	7.08335	False
	14	14	6.31668	True
	14	14	6.98335	True
	14	14	6.21668	True
	14	15	7.68335	False
	14	14	10.0667	True
	14	2	7.23335	False
	14	14	6.75001	True
	14	14	7.65002	True
	14	14	7.08335	True
	14	14	8.35002	True
	14	14	6.20001	True
	14	14	5.36668	True
	14	12	18.9	False
	14	16	6.86668	False
	14	14	6.91668	True
	14	15	6.68335	False
	14	14	6.38335	True
	14	15	5.91668	False
	14	14	6.16668	True
	14	14	5.76668	True
	14	14	8.00002	True
	14	14	7.16668	True
	14	14	5.66668	True
	14	14	6.53335	True
	15	15	6.76668	True
	15	15	8.21668	True
	15	4	6.95001	False
	15	15	6.41668	True
	15	16	8.23335	False
	15	3	6.61668	False
	15	15	8.40002	True
	15	9	9.46669	False
	15	16	7.91668	False
	15	15	11.1167	True
	15	3	5.35001	False
	15	3	5.15001	False
	15	15	8.81668	True
	15	5	14.5167	False
	15	15	8.71668	True
	15	14	13.85	False
	15	15	9.11668	True
	15	15	20.7167	True
	15	15	10.5167	True
	15	15	6.98335	True
	15	16	6.21668	False
	15	9	10.1834	False
	15	15	7.06668	True
	15	16	6.35001	False
	15	15	7.20001	True
	15	15	7.20001	True
	15	15	6.05001	True
	15	15	8.66668	True
	15	1	8.73335	False
	15	15	6.21668	True
	15	16	6.08335	False
	15	15	5.63334	True
	15	15	6.98335	True
	15	1	7.20001	False
	15	15	5.50001	True
	15	15	6.33335	True
	15	15	11.0334	True
	15	15	7.20001	True
	15	15	10.4667	True
	15	14	16.0667	False
	15	16	7.88335	False
	15	13	5.20001	False
	15	16	9.70002	False
	15	15	6.26668	True
	15	15	9.55002	True
	15	15	7.15001	True
	15	15	8.33335	True
	15	1	5.96668	False
	15	16	13.3	False
	15	15	5.51668	True
	15	16	7.96668	False
	15	16	11.0834	False
	15	14	5.46668	False
	15	15	5.95001	True
	15	15	6.43335	True
	15	15	5.60001	True
	15	4	9.01668	False
	15	15	6.56668	True
	15	1	9.78335	False
	15	15	6.80001	True
	15	15	6.80001	True
	15	14	6.61668	False
	15	1	6.26668	False
	15	16	6.33335	False
	15	15	7.43335	True
	15	15	7.51668	True
	15	16	8.50002	False
	15	1	5.18334	False
	15	15	5.93335	True
	15	1	6.05001	False
	15	15	8.61668	True
	15	15	7.03335	True
	15	15	8.13335	True
	15	14	5.35001	False
	15	15	11.0167	True
	15	15	5.95001	True
	15	15	6.43335	True
	15	14	6.03335	False
	15	14	7.06668	False
	15	15	5.80001	True
	15	16	5.96668	False
	15	15	7.60002	True
	15	16	6.58335	False
	15	15	12.2667	True
	15	14	4.76668	False
	15	1	5.26668	False
	15	3	5.88335	False
	15	15	11.6167	True
	15	16	11.6834	False
	15	15	5.98335	True
	15	9	8.46668	False
	15	3	8.35002	False
	15	11	11.3667	False
	15	15	7.23335	True
	15	16	8.15002	False
	15	2	6.93335	False
	15	14	5.66668	False
	15	15	12.4	True
	15	2	5.80001	False
	15	16	8.66668	False
	16	1	5.65001	False
	16	16	6.30001	True
	16	3	11.0334	False
	16	16	7.48335	True
	16	14	5.53334	False
	16	15	7.11668	False
	16	1	6.31668	False
	16	16	8.90002	True
	16	1	7.10001	False
	16	16	5.88335	True
	16	16	7.23335	True
	16	4	6.65001	False
	16	16	6.68335	True
	16	16	6.90001	True
	16	15	6.48335	False
	16	16	10.6167	True
	16	16	13.5334	True
	16	16	11.7834	True
	16	3	7.48335	False
	16	14	5.63334	False
	16	15	6.73335	False
	16	16	20.05	True
	16	16	9.55002	True
	16	14	5.41668	False
	16	16	7.15001	True
	16	16	7.08335	True
	16	16	12.6834	True
	16	16	6.28335	True
	16	16	7.21668	True
	16	15	6.66668	False
	16	6	14.5834	False
	16	15	5.41668	False
	16	1	6.33335	False
	16	14	6.55001	False
	16	1	7.16668	False
	16	16	10.1	True
	16	15	6.21668	False
	16	16	7.18335	True
	16	15	6.05001	False
	16	16	5.31668	True
	16	14	8.11668	False
	16	16	7.26668	True
	16	1	5.76668	False
	16	15	6.40001	False
	16	15	5.83334	False
	16	1	9.30002	False
	16	16	5.95001	True
	16	1	8.63335	False
	16	16	10.9834	True
	16	15	6.68335	False
	16	2	6.86668	False
	16	3	7.76668	False
	16	16	11.7167	True
	16	3	7.96668	False
	16	15	8.25002	False
	16	3	5.55001	False
	16	15	8.00002	False
	16	16	6.00001	True
	16	2	7.30001	False
	16	1	7.96668	False
	16	3	7.13335	False
	16	16	12.65	True
	16	2	6.38335	False
	16	13	5.70001	False
	16	4	6.66668	False
	16	16	5.96668	True
	16	16	7.38335	True
	16	16	5.51668	True
	16	3	6.15001	False
	16	16	6.86668	True
	16	16	11.8167	True
	16	3	8.91668	False
	16	16	8.00002	True
	16	3	9.13335	False
	16	2	5.60001	False
	16	2	7.38335	False
	16	14	10.7334	False
	16	16	7.95002	True
	16	15	8.66668	False
	16	15	6.63335	False
	16	15	9.73335	False
	16	15	7.61668	False
	16	15	4.78334	False
	16	16	9.10002	True
	16	4	5.93335	False
	16	16	7.28335	True
	16	14	8.86668	False
	16	16	6.96668	True
	16	2	7.43335	False
	16	16	7.86668	True
	16	3	7.11668	False
	16	16	5.76668	True
	16	16	6.06668	True
	16	1	8.35002	False
	16	2	7.31668	False
	16	15	7.31668	False
	16	16	5.83334	True
	16	16	7.01668	True
	16	16	9.05002	True
	16	1	6.48335	False
