# Supplementary material for: Computer Simulation of Leadership, Consensus Decision Making and Collective Behaviour in Humans
Source: PLoS One. 2014 Jan 17;9(1):e80680. doi: 10.1371/journal.pone.0080680 (PMC3894931; doi:10.1371/journal.pone.0080680)
Supplement: Data S1 — Raw data for the ms. (ZIP) [file pone.0080680.s002.zip › raw data for the ms/result(e2,t1,1.0).xls]

## Sheet: Result
	Target	Arrived Position	Time Used	Arrived?
	1	3	4.00001	False
	1	1	5.13334	True
	1	2	7.75002	False
	1	16	5.25001	False
	1	3	5.13334	False
	1	16	4.78334	False
	1	2	4.83334	False
	1	2	5.78334	False
	1	1	5.58334	True
	1	1	5.03334	True
	1	3	5.00001	False
	1	1	6.71668	True
	1	4	4.75001	False
	1	2	4.78334	False
	1	1	4.20001	True
	1	1	6.11668	True
	1	14	5.28334	False
	1	1	8.10002	True
	1	16	5.26668	False
	1	1	5.30001	True
	1	1	4.76668	True
	1	5	5.35001	False
	1	3	5.68334	False
	1	15	5.01668	False
	1	4	4.48334	False
	1	1	6.95001	True
	1	1	5.43334	True
	1	14	5.26668	False
	1	15	7.45001	False
	1	15	4.00001	False
	1	1	4.38334	True
	1	1	7.26668	True
	1	2	5.26668	False
	1	9	23.3834	False
	1	1	5.31668	True
	1	2	5.83334	False
	1	1	4.76668	True
	1	1	5.81668	True
	1	1	7.50001	True
	1	13	6.55001	False
	1	2	7.38335	False
	1	3	14.8667	False
	1	2	4.48334	False
	1	2	5.40001	False
	1	1	5.66668	True
	1	1	4.91668	True
	1	12	4.83334	False
	1	1	5.16668	True
	1	1	5.06668	True
	1	1	6.76668	True
	1	15	8.16668	False
	1	2	5.08334	False
	1	2	4.63334	False
	1	2	4.93334	False
	1	2	4.33334	False
	1	16	4.36668	False
	1	16	4.73334	False
	1	4	4.15001	False
	1	1	7.96668	True
	1	2	4.48334	False
	1	16	4.38334	False
	1	14	4.68334	False
	1	1	4.80001	True
	1	2	7.26668	False
	1	4	6.68335	False
	1	1	4.58334	True
	1	1	5.43334	True
	1	16	4.70001	False
	1	16	4.56668	False
	1	1	5.25001	True
	1	16	4.63334	False
	1	1	4.93334	True
	1	15	5.33334	False
	1	1	5.61668	True
	1	1	4.80001	True
	1	16	4.91668	False
	1	16	5.21668	False
	1	1	6.26668	True
	1	1	5.26668	True
	1	1	5.05001	True
	1	13	7.88335	False
	1	10	8.73335	False
	1	1	5.71668	True
	1	1	5.45001	True
	1	16	6.06668	False
	1	3	4.65001	False
	1	16	7.71668	False
	1	1	6.08335	True
	1	13	5.56668	False
	1	5	4.65001	False
	1	1	5.28334	True
	1	1	4.73334	True
	1	1	4.96668	True
	1	6	7.31668	False
	1	3	4.55001	False
	1	2	5.11668	False
	1	1	5.53334	True
	1	2	8.15002	False
	1	3	4.31668	False
	1	4	5.33334	False
	2	3	4.10001	False
	2	3	5.05001	False
	2	2	7.86668	True
	2	2	7.33335	True
	2	3	4.93334	False
	2	2	4.48334	True
	2	2	4.56668	True
	2	11	5.40001	False
	2	2	9.01668	True
	2	2	6.10001	True
	2	4	4.50001	False
	2	1	5.16668	False
	2	1	4.80001	False
	2	15	6.28335	False
	2	2	4.78334	True
	2	2	10.7167	True
	2	2	4.95001	True
	2	2	9.08335	True
	2	15	6.68335	False
	2	16	3.98334	False
	2	14	4.70001	False
	2	2	5.58334	True
	2	14	5.96668	False
	2	2	4.45001	True
	2	3	4.33334	False
	2	1	4.68334	False
	2	2	5.86668	True
	2	16	7.70002	False
	2	15	4.40001	False
	2	5	4.86668	False
	2	3	4.75001	False
	2	1	5.76668	False
	2	16	4.91668	False
	2	2	11.0667	True
	2	1	5.85001	False
	2	16	4.93334	False
	2	2	4.18334	True
	2	2	4.53334	True
	2	1	7.58335	False
	2	16	5.35001	False
	2	2	4.66668	True
	2	2	4.48334	True
	2	2	4.93334	True
	2	2	4.55001	True
	2	1	5.25001	False
	2	1	5.03334	False
	2	2	6.68335	True
	2	2	9.28335	True
	2	2	5.25001	True
	2	14	5.26668	False
	2	2	5.06668	True
	2	2	5.01668	True
	2	2	6.68335	True
	2	2	8.00002	True
	2	2	8.46668	True
	2	2	5.55001	True
	2	16	9.50002	False
	2	1	5.13334	False
	2	2	4.81668	True
	2	15	5.45001	False
	2	13	5.93335	False
	2	2	5.10001	True
	2	1	6.01668	False
	2	5	4.88334	False
	2	11	8.20002	False
	2	2	11.4	True
	2	2	4.30001	True
	2	16	5.55001	False
	2	2	5.35001	True
	2	2	4.78334	True
	2	15	4.01667	False
	2	2	5.06668	True
	2	2	15.3834	True
	2	2	6.53335	True
	2	2	8.21668	True
	2	1	4.03334	False
	2	2	6.60001	True
	2	2	5.83335	True
	2	4	5.45001	False
	2	2	6.85001	True
	2	3	4.81668	False
	2	1	7.00001	False
	2	2	4.66668	True
	2	2	4.78334	True
	2	2	4.65001	True
	2	1	5.25001	False
	2	2	6.38335	True
	2	1	4.75001	False
	2	1	8.78335	False
	2	3	6.31668	False
	2	2	5.35001	True
	2	2	8.88335	True
	2	4	4.81668	False
	2	2	6.46668	True
	2	2	12.1334	True
	2	3	5.23334	False
	2	6	6.16668	False
	2	2	6.21668	True
	2	1	7.91668	False
	2	1	5.56668	False
	3	16	5.36668	False
	3	3	6.33335	True
	3	3	5.68334	True
	3	16	6.96668	False
	3	3	5.43334	True
	3	8	7.81668	False
	3	3	4.88334	True
	3	14	3.80001	False
	3	16	6.93335	False
	3	16	5.55001	False
	3	5	4.53334	False
	3	3	8.55002	True
	3	3	14.2	True
	3	2	4.93334	False
	3	15	4.40001	False
	3	2	4.73334	False
	3	1	5.00001	False
	3	11	8.18335	False
	3	3	5.01668	True
	3	3	4.46668	True
	3	3	6.10001	True
	3	10	12.1167	False
	3	4	5.78334	False
	3	14	5.08334	False
	3	4	4.63334	False
	3	3	4.83334	True
	3	4	4.26668	False
	3	3	12.7834	True
	3	3	6.13335	True
	3	3	5.20001	True
	3	14	6.58335	False
	3	4	5.83335	False
	3	3	4.50001	True
	3	3	4.90001	True
	3	3	6.53335	True
	3	3	5.25001	True
	3	4	4.98334	False
	3	3	4.06667	True
	3	2	7.60002	False
	3	3	6.61668	True
	3	14	5.26668	False
	3	1	6.06668	False
	3	3	4.86668	True
	3	1	5.80001	False
	3	3	5.43334	True
	3	5	5.23334	False
	3	2	10.0667	False
	3	5	5.16668	False
	3	3	5.11668	True
	3	3	4.91668	True
	3	2	4.31668	False
	3	15	4.65001	False
	3	3	7.21668	True
	3	16	7.16668	False
	3	16	5.53334	False
	3	3	4.13334	True
	3	3	9.28335	True
	3	1	5.46668	False
	3	1	4.63334	False
	3	3	5.88335	True
	3	1	5.58334	False
	3	4	5.15001	False
	3	3	4.60001	True
	3	7	9.95002	False
	3	3	5.15001	True
	3	3	11.2834	True
	3	1	5.40001	False
	3	3	5.30001	True
	3	4	5.30001	False
	3	3	7.33335	True
	3	3	9.61669	True
	3	4	5.03334	False
	3	3	6.11668	True
	3	7	6.18335	False
	3	4	5.21668	False
	3	1	13.6334	False
	3	15	4.90001	False
	3	4	5.15001	False
	3	4	4.60001	False
	3	16	5.48334	False
	3	3	6.68335	True
	3	16	5.71668	False
	3	13	7.10001	False
	3	13	5.40001	False
	3	3	5.28334	True
	3	3	5.45001	True
	3	4	4.33334	False
	3	3	5.46668	True
	3	3	5.40001	True
	3	3	5.38334	True
	3	2	7.60002	False
	3	1	4.70001	False
	3	3	8.38335	True
	3	3	6.46668	True
	3	4	5.03334	False
	3	15	3.90001	False
	3	4	4.20001	False
	3	2	4.80001	False
	3	2	6.01668	False
	3	2	4.86668	False
	4	3	5.01668	False
	4	4	4.85001	True
	4	3	4.05001	False
	4	5	4.50001	False
	4	3	5.10001	False
	4	6	4.38334	False
	4	4	5.11668	True
	4	4	5.93335	True
	4	16	4.11667	False
	4	4	5.75001	True
	4	4	4.86668	True
	4	3	5.41668	False
	4	3	4.18334	False
	4	3	10.8834	False
	4	2	4.83334	False
	4	4	4.53334	True
	4	15	5.28334	False
	4	5	5.35001	False
	4	4	5.61668	True
	4	3	5.15001	False
	4	4	4.41668	True
	4	4	4.56668	True
	4	4	8.76668	True
	4	4	3.91667	True
	4	4	5.21668	True
	4	3	5.28334	False
	4	4	11.0834	True
	4	5	5.03334	False
	4	4	13.8834	True
	4	16	6.58335	False
	4	12	8.75002	False
	4	4	4.65001	True
	4	14	4.41668	False
	4	3	5.76668	False
	4	1	6.00001	False
	4	5	4.71668	False
	4	4	5.26668	True
	4	1	5.58334	False
	4	13	5.48334	False
	4	4	5.41668	True
	4	4	4.76668	True
	4	4	4.83334	True
	4	15	8.30002	False
	4	4	5.03334	True
	4	4	5.75001	True
	4	6	6.46668	False
	4	5	4.58334	False
	4	2	4.90001	False
	4	3	7.30001	False
	4	4	5.08334	True
	4	1	4.73334	False
	4	3	4.96668	False
	4	16	5.63334	False
	4	4	5.21668	True
	4	4	4.96668	True
	4	4	3.68334	True
	4	6	5.38334	False
	4	16	6.75001	False
	4	4	5.46668	True
	4	3	4.66668	False
	4	1	4.23334	False
	4	14	16.5667	False
	4	4	5.53334	True
	4	16	5.38334	False
	4	3	5.90001	False
	4	4	5.85001	True
	4	4	5.05001	True
	4	15	5.36668	False
	4	4	4.63334	True
	4	4	5.18334	True
	4	3	4.98334	False
	4	15	4.85001	False
	4	4	4.35001	True
	4	4	15.0334	True
	4	4	5.91668	True
	4	15	4.90001	False
	4	10	8.03335	False
	4	4	4.50001	True
	4	4	11.7667	True
	4	15	6.90001	False
	4	4	5.36668	True
	4	11	13.3334	False
	4	2	4.35001	False
	4	4	7.56668	True
	4	4	6.88335	True
	4	5	5.75001	False
	4	4	18.3	True
	4	16	5.35001	False
	4	4	5.86668	True
	4	3	4.60001	False
	4	4	4.71668	True
	4	14	4.45001	False
	4	5	6.16668	False
	4	1	16.7167	False
	4	4	4.86668	True
	4	4	8.63335	True
	4	4	5.40001	True
	4	4	5.55001	True
	4	4	5.51668	True
	4	4	4.31668	True
	5	2	5.25001	False
	5	6	4.86668	False
	5	5	5.05001	True
	5	3	5.75001	False
	5	8	6.13335	False
	5	3	5.60001	False
	5	5	7.20001	True
	5	1	5.43334	False
	5	6	5.85001	False
	5	5	4.63334	True
	5	5	6.00001	True
	5	5	4.33334	True
	5	15	5.03334	False
	5	5	4.58334	True
	5	3	14.8834	False
	5	6	3.98334	False
	5	1	5.20001	False
	5	5	8.48335	True
	5	5	5.20001	True
	5	5	12.9834	True
	5	6	5.21668	False
	5	5	5.25001	True
	5	5	4.51668	True
	5	4	7.31668	False
	5	5	7.66668	True
	5	15	4.23334	False
	5	5	5.95001	True
	5	4	6.41668	False
	5	5	5.35001	True
	5	5	5.55001	True
	5	15	6.48335	False
	5	3	5.78334	False
	5	5	4.46668	True
	5	13	5.05001	False
	5	5	4.51668	True
	5	15	5.73334	False
	5	13	3.66667	False
	5	2	6.01668	False
	5	5	5.00001	True
	5	3	9.41669	False
	5	5	7.91668	True
	5	5	6.00001	True
	5	5	9.13335	True
	5	5	5.41668	True
	5	5	5.28334	True
	5	6	10.8167	False
	5	5	6.20001	True
	5	6	4.70001	False
	5	5	4.71668	True
	5	3	4.76668	False
	5	2	6.10001	False
	5	5	5.63334	True
	5	5	11.0334	True
	5	1	5.03334	False
	5	5	5.23334	True
	5	5	4.58334	True
	5	5	4.58334	True
	5	5	7.20001	True
	5	4	5.23334	False
	5	5	4.55001	True
	5	3	5.13334	False
	5	5	5.50001	True
	5	16	8.68335	False
	5	4	7.10001	False
	5	4	6.41668	False
	5	5	6.83335	True
	5	4	5.03334	False
	5	5	5.65001	True
	5	1	6.26668	False
	5	5	6.50001	True
	5	5	5.40001	True
	5	14	7.58335	False
	5	2	4.43334	False
	5	5	6.28335	True
	5	4	4.61668	False
	5	5	10.2834	True
	5	3	5.56668	False
	5	8	7.26668	False
	5	5	4.53334	True
	5	5	5.66668	True
	5	13	7.86668	False
	5	5	4.11667	True
	5	5	4.36668	True
	5	5	4.95001	True
	5	6	4.30001	False
	5	3	5.65001	False
	5	5	5.90001	True
	5	5	4.58334	True
	5	5	7.71668	True
	5	5	4.78334	True
	5	6	5.98335	False
	5	5	5.20001	True
	5	5	6.40001	True
	5	5	5.48334	True
	5	5	5.35001	True
	5	5	4.41668	True
	5	6	5.31668	False
	5	4	6.23335	False
	5	5	4.71668	True
	5	5	7.03335	True
	6	6	6.55001	True
	6	2	5.76668	False
	6	7	4.55001	False
	6	5	7.71668	False
	6	9	5.36668	False
	6	6	13.25	True
	6	7	4.05001	False
	6	6	19.6834	True
	6	6	5.11668	True
	6	6	3.93334	True
	6	6	5.95001	True
	6	6	5.21668	True
	6	6	3.98334	True
	6	7	4.93334	False
	6	6	4.30001	True
	6	6	4.55001	True
	6	6	3.93334	True
	6	6	4.66668	True
	6	6	4.68334	True
	6	6	4.46668	True
	6	3	5.16668	False
	6	6	4.41668	True
	6	6	9.35002	True
	6	6	4.36668	True
	6	4	4.53334	False
	6	4	6.20001	False
	6	8	4.86668	False
	6	12	4.90001	False
	6	6	4.41668	True
	6	6	4.36668	True
	6	6	4.43334	True
	6	6	4.20001	True
	6	6	6.23335	True
	6	7	4.48334	False
	6	4	6.40001	False
	6	6	4.45001	True
	6	1	4.80001	False
	6	6	4.40001	True
	6	6	4.10001	True
	6	6	3.96667	True
	6	6	4.78334	True
	6	6	4.76668	True
	6	6	5.00001	True
	6	3	5.65001	False
	6	6	5.10001	True
	6	7	6.01668	False
	6	15	5.30001	False
	6	6	4.08334	True
	6	2	5.03334	False
	6	6	5.26668	True
	6	6	5.68334	True
	6	6	4.66668	True
	6	6	4.61668	True
	6	6	5.83335	True
	6	6	6.85001	True
	6	6	6.05001	True
	6	6	10.6	True
	6	6	8.15002	True
	6	7	12.3167	False
	6	6	5.40001	True
	6	6	5.71668	True
	6	5	4.88334	False
	6	6	4.41668	True
	6	6	4.80001	True
	6	3	6.30001	False
	6	6	4.45001	True
	6	6	5.76668	True
	6	5	5.10001	False
	6	5	6.16668	False
	6	7	4.08334	False
	6	5	5.23334	False
	6	6	3.81667	True
	6	6	5.01668	True
	6	2	19.55	False
	6	6	10.5834	True
	6	6	5.05001	True
	6	14	14.1167	False
	6	14	5.60001	False
	6	6	17.1834	True
	6	3	5.41668	False
	6	6	7.68335	True
	6	6	4.31668	True
	6	5	7.05001	False
	6	4	5.06668	False
	6	6	4.81668	True
	6	6	5.51668	True
	6	6	6.55001	True
	6	6	4.68334	True
	6	6	4.86668	True
	6	5	7.83335	False
	6	4	5.06668	False
	6	6	4.10001	True
	6	6	8.03335	True
	6	6	5.73334	True
	6	16	5.03334	False
	6	7	4.23334	False
	6	6	4.73334	True
	6	6	4.71668	True
	6	2	4.36668	False
	6	5	5.11668	False
	7	7	3.86667	True
	7	7	4.31668	True
	7	6	4.63334	False
	7	7	4.80001	True
	7	3	18	False
	7	7	4.73334	True
	7	7	6.71668	True
	7	4	7.45001	False
	7	6	4.85001	False
	7	7	4.08334	True
	7	7	4.18334	True
	7	7	4.96668	True
	7	7	4.05001	True
	7	4	5.38334	False
	7	7	5.11668	True
	7	5	6.68335	False
	7	5	7.81668	False
	7	7	4.33334	True
	7	14	5.06668	False
	7	7	3.98334	True
	7	3	4.70001	False
	7	7	4.23334	True
	7	3	4.76668	False
	7	5	7.63335	False
	7	7	3.90001	True
	7	7	4.00001	True
	7	7	4.30001	True
	7	7	4.11667	True
	7	7	5.38334	True
	7	7	3.75001	True
	7	5	6.13335	False
	7	7	4.35001	True
	7	7	4.08334	True
	7	12	6.26668	False
	7	7	5.43334	True
	7	2	5.31668	False
	7	5	7.68335	False
	7	7	4.58334	True
	7	7	6.11668	True
	7	7	4.40001	True
	7	7	7.00001	True
	7	7	5.03334	True
	7	7	3.73334	True
	7	3	8.00002	False
	7	7	4.50001	True
	7	2	5.66668	False
	7	7	4.66668	True
	7	7	5.01668	True
	7	7	7.83335	True
	7	7	5.56668	True
	7	7	5.43334	True
	7	7	3.76667	True
	7	7	4.33334	True
	7	7	3.93334	True
	7	1	8.55002	False
	7	6	10.1	False
	7	7	4.21668	True
	7	4	5.30001	False
	7	7	4.11667	True
	7	4	5.95001	False
	7	7	4.91668	True
	7	7	4.56668	True
	7	8	6.11668	False
	7	7	5.56668	True
	7	7	3.61667	True
	7	7	3.43334	True
	7	7	3.55001	True
	7	7	4.80001	True
	7	7	3.83334	True
	7	7	4.58334	True
	7	5	6.01668	False
	7	7	3.76667	True
	7	15	5.33334	False
	7	7	3.78334	True
	7	7	5.58334	True
	7	7	6.45001	True
	7	7	5.10001	True
	7	7	3.90001	True
	7	7	5.10001	True
	7	7	4.76668	True
	7	7	4.06667	True
	7	7	3.81667	True
	7	5	15.2334	False
	7	6	17.6	False
	7	16	5.20001	False
	7	4	4.60001	False
	7	7	4.18334	True
	7	7	3.71667	True
	7	7	5.15001	True
	7	7	4.36668	True
	7	7	4.76668	True
	7	6	5.73334	False
	7	7	5.36668	True
	7	7	3.36667	True
	7	7	4.65001	True
	7	7	4.51668	True
	7	7	4.15001	True
	7	7	5.13334	True
	7	7	4.13334	True
	7	7	7.46668	True
	8	8	3.91667	True
	8	5	5.95001	False
	8	2	6.41668	False
	8	5	4.58334	False
	8	16	10.9834	False
	8	8	4.08334	True
	8	16	5.53334	False
	8	8	9.73335	True
	8	8	14.3667	True
	8	8	4.11667	True
	8	12	24.9667	False
	8	8	4.83334	True
	8	11	5.16668	False
	8	8	4.66668	True
	8	8	4.88334	True
	8	3	5.11668	False
	8	2	6.58335	False
	8	8	3.86667	True
	8	8	4.43334	True
	8	3	6.15001	False
	8	14	4.51668	False
	8	9	7.51668	False
	8	11	8.11668	False
	8	8	3.83334	True
	8	15	6.31668	False
	8	6	6.28335	False
	8	13	5.38334	False
	8	16	5.11668	False
	8	12	7.86668	False
	8	8	3.51667	True
	8	6	6.25001	False
	8	8	4.48334	True
	8	8	7.71668	True
	8	8	3.81667	True
	8	8	4.23334	True
	8	3	9.16669	False
	8	8	4.03334	True
	8	10	7.11668	False
	8	8	3.93334	True
	8	8	4.10001	True
	8	8	5.28334	True
	8	8	5.33334	True
	8	8	4.91668	True
	8	7	9.76669	False
	8	2	5.33334	False
	8	16	5.58334	False
	8	8	4.66668	True
	8	8	3.95001	True
	8	9	6.53335	False
	8	9	7.43335	False
	8	8	3.93334	True
	8	8	7.23335	True
	8	8	4.61668	True
	8	8	4.21668	True
	8	12	7.31668	False
	8	8	4.60001	True
	8	8	5.36668	True
	8	5	7.05001	False
	8	8	3.61667	True
	8	8	3.53334	True
	8	8	3.98334	True
	8	8	4.66668	True
	8	8	3.90001	True
	8	8	4.70001	True
	8	2	4.18334	False
	8	8	3.75001	True
	8	16	4.20001	False
	8	8	11.55	True
	8	8	3.61667	True
	8	3	6.81668	False
	8	8	4.20001	True
	8	8	3.68334	True
	8	8	5.68334	True
	8	10	6.46668	False
	8	8	3.75001	True
	8	9	5.56668	False
	8	8	4.23334	True
	8	5	6.06668	False
	8	8	3.68334	True
	8	8	5.18334	True
	8	8	3.90001	True
	8	2	6.48335	False
	8	1	10.3	False
	8	8	8.63335	True
	8	8	4.38334	True
	8	8	5.41668	True
	8	8	3.96667	True
	8	8	3.85001	True
	8	8	4.00001	True
	8	8	4.45001	True
	8	6	5.41668	False
	8	8	3.91667	True
	8	8	4.00001	True
	8	8	4.10001	True
	8	16	13.4667	False
	8	8	5.08334	True
	8	8	3.48334	True
	8	8	4.25001	True
	8	8	4.76668	True
	8	10	6.65001	False
	9	8	5.45001	False
	9	9	4.76668	True
	9	9	3.95001	True
	9	9	3.90001	True
	9	9	4.66668	True
	9	9	4.40001	True
	9	2	6.53335	False
	9	8	4.85001	False
	9	10	5.58334	False
	9	9	4.78334	True
	9	9	3.85001	True
	9	7	5.98335	False
	9	9	5.05001	True
	9	9	4.08334	True
	9	8	5.91668	False
	9	1	7.95002	False
	9	9	5.91668	True
	9	9	4.55001	True
	9	4	6.48335	False
	9	9	4.40001	True
	9	9	4.15001	True
	9	4	12.7667	False
	9	9	4.05001	True
	9	9	4.65001	True
	9	9	5.11668	True
	9	9	3.86667	True
	9	9	4.66668	True
	9	9	3.78334	True
	9	11	7.30001	False
	9	9	4.35001	True
	9	9	4.83334	True
	9	9	5.63334	True
	9	9	3.50001	True
	9	8	4.80001	False
	9	9	6.93335	True
	9	9	4.78334	True
	9	9	5.23334	True
	9	9	4.56668	True
	9	9	5.51668	True
	9	7	5.21668	False
	9	6	5.51668	False
	9	9	4.01667	True
	9	9	5.41668	True
	9	15	4.60001	False
	9	9	4.55001	True
	9	9	4.65001	True
	9	9	4.40001	True
	9	9	5.90001	True
	9	11	6.08335	False
	9	9	7.10001	True
	9	9	4.08334	True
	9	9	5.61668	True
	9	9	6.66668	True
	9	9	4.13334	True
	9	9	4.20001	True
	9	9	8.15002	True
	9	9	3.91667	True
	9	14	5.40001	False
	9	9	4.18334	True
	9	8	6.66668	False
	9	9	4.06667	True
	9	9	4.03334	True
	9	12	8.10002	False
	9	9	3.81667	True
	9	8	6.63335	False
	9	9	4.80001	True
	9	9	4.70001	True
	9	9	6.51668	True
	9	9	4.45001	True
	9	9	4.71668	True
	9	9	9.55002	True
	9	9	4.10001	True
	9	9	3.85001	True
	9	9	4.06667	True
	9	13	6.36668	False
	9	8	9.21669	False
	9	9	5.00001	True
	9	8	6.65001	False
	9	10	5.93335	False
	9	9	5.53334	True
	9	9	6.50001	True
	9	9	5.76668	True
	9	9	4.98334	True
	9	1	11.5334	False
	9	7	6.11668	False
	9	9	4.00001	True
	9	9	4.31668	True
	9	9	4.45001	True
	9	9	4.43334	True
	9	9	5.20001	True
	9	9	5.21668	True
	9	9	4.50001	True
	9	4	16.0167	False
	9	9	4.10001	True
	9	10	6.20001	False
	9	5	6.40001	False
	9	13	7.26668	False
	9	9	6.46668	True
	9	9	4.31668	True
	9	10	5.66668	False
	10	10	3.91667	True
	10	10	4.18334	True
	10	15	7.83335	False
	10	10	5.10001	True
	10	10	4.45001	True
	10	10	3.80001	True
	10	10	3.88334	True
	10	10	4.05001	True
	10	10	4.70001	True
	10	10	4.06667	True
	10	10	4.31668	True
	10	10	3.70001	True
	10	10	3.71667	True
	10	10	23.5167	True
	10	10	3.95001	True
	10	10	3.93334	True
	10	10	4.16667	True
	10	8	4.51668	False
	10	10	5.38334	True
	10	10	5.71668	True
	10	8	9.30002	False
	10	11	4.86668	False
	10	12	8.10002	False
	10	10	3.53334	True
	10	10	4.65001	True
	10	12	19.75	False
	10	10	5.36668	True
	10	10	4.46668	True
	10	13	6.18335	False
	10	10	4.13334	True
	10	10	4.50001	True
	10	4	19.9334	False
	10	10	6.13335	True
	10	10	3.75001	True
	10	10	8.46668	True
	10	10	4.05001	True
	10	10	6.66668	True
	10	11	5.21668	False
	10	3	4.88334	False
	10	10	5.65001	True
	10	10	4.13334	True
	10	10	4.13334	True
	10	10	4.33334	True
	10	10	11.9	True
	10	10	3.61667	True
	10	14	7.56668	False
	10	8	6.76668	False
	10	10	4.03334	True
	10	5	7.75002	False
	10	10	5.20001	True
	10	10	4.51668	True
	10	16	5.73334	False
	10	13	5.11668	False
	10	10	5.11668	True
	10	10	5.43334	True
	10	10	3.90001	True
	10	10	4.80001	True
	10	10	6.45001	True
	10	16	4.60001	False
	10	10	4.25001	True
	10	14	6.90001	False
	10	12	5.35001	False
	10	10	4.03334	True
	10	1	6.08335	False
	10	9	8.08335	False
	10	10	4.00001	True
	10	10	4.16667	True
	10	10	4.28334	True
	10	7	5.95001	False
	10	10	5.33334	True
	10	10	5.21668	True
	10	16	4.95001	False
	10	10	3.85001	True
	10	10	4.90001	True
	10	10	4.35001	True
	10	10	4.46668	True
	10	12	12.2834	False
	10	10	4.88334	True
	10	10	3.83334	True
	10	9	7.91668	False
	10	10	4.80001	True
	10	10	3.78334	True
	10	12	5.53334	False
	10	11	8.85002	False
	10	2	5.25001	False
	10	10	3.66667	True
	10	10	5.41668	True
	10	10	3.55001	True
	10	10	4.86668	True
	10	10	4.03334	True
	10	11	4.26668	False
	10	10	4.45001	True
	10	16	4.65001	False
	10	10	3.40001	True
	10	14	6.58335	False
	10	10	3.93334	True
	10	5	6.56668	False
	10	10	4.06667	True
	10	10	4.70001	True
	10	10	5.23334	True
	11	12	4.43334	False
	11	15	4.41668	False
	11	11	4.36668	True
	11	11	5.61668	True
	11	3	7.93335	False
	11	12	4.38334	False
	11	11	5.86668	True
	11	11	4.51668	True
	11	14	6.68335	False
	11	13	5.71668	False
	11	11	4.60001	True
	11	11	4.48334	True
	11	11	3.76667	True
	11	2	5.18334	False
	11	12	5.70001	False
	11	11	4.10001	True
	11	12	4.51668	False
	11	11	3.90001	True
	11	11	4.11667	True
	11	1	7.60002	False
	11	11	3.96667	True
	11	11	4.30001	True
	11	11	4.58334	True
	11	12	4.80001	False
	11	11	5.10001	True
	11	11	4.08334	True
	11	11	3.85001	True
	11	11	4.73334	True
	11	2	10.2834	False
	11	10	5.68334	False
	11	13	4.90001	False
	11	11	4.71668	True
	11	8	6.16668	False
	11	11	5.33334	True
	11	4	6.78335	False
	11	11	4.11667	True
	11	11	4.76668	True
	11	13	5.83335	False
	11	12	5.11668	False
	11	11	3.98334	True
	11	4	13.4334	False
	11	3	4.93334	False
	11	13	6.95001	False
	11	11	4.75001	True
	11	14	5.10001	False
	11	11	3.83334	True
	11	11	5.40001	True
	11	11	11.5	True
	11	6	11.3167	False
	11	11	4.25001	True
	11	11	4.35001	True
	11	11	3.91667	True
	11	13	5.70001	False
	11	11	4.16668	True
	11	11	4.48334	True
	11	11	5.30001	True
	11	11	4.96668	True
	11	11	3.96667	True
	11	11	4.26668	True
	11	6	7.41668	False
	11	11	5.95001	True
	11	11	4.18334	True
	11	11	5.63334	True
	11	11	4.51668	True
	11	8	6.51668	False
	11	5	15.8667	False
	11	11	3.71667	True
	11	11	4.20001	True
	11	11	4.60001	True
	11	11	6.75001	True
	11	11	3.86667	True
	11	11	4.05001	True
	11	11	4.91668	True
	11	11	4.73334	True
	11	11	4.45001	True
	11	16	7.63335	False
	11	11	4.33334	True
	11	15	8.11668	False
	11	16	6.61668	False
	11	13	6.61668	False
	11	16	6.78335	False
	11	16	5.26668	False
	11	11	4.10001	True
	11	16	5.26668	False
	11	11	5.85001	True
	11	12	5.38334	False
	11	15	5.86668	False
	11	15	4.61668	False
	11	11	3.61667	True
	11	11	4.63334	True
	11	11	4.95001	True
	11	11	4.88334	True
	11	16	6.26668	False
	11	15	6.15001	False
	11	11	5.01668	True
	11	11	4.83334	True
	11	1	4.73334	False
	11	10	3.96667	False
	11	11	8.01668	True
	11	11	7.81668	True
	12	16	10.4334	False
	12	12	5.55001	True
	12	12	4.16668	True
	12	15	5.01668	False
	12	9	7.48335	False
	12	13	4.40001	False
	12	15	7.56668	False
	12	11	12.4	False
	12	12	12.4834	True
	12	12	3.96667	True
	12	12	8.35002	True
	12	4	5.91668	False
	12	12	4.91668	True
	12	12	4.15001	True
	12	12	7.90002	True
	12	12	7.95002	True
	12	11	4.50001	False
	12	12	4.75001	True
	12	12	4.28334	True
	12	11	4.78334	False
	12	4	6.93335	False
	12	12	3.95001	True
	12	12	4.71668	True
	12	14	5.93335	False
	12	12	4.85001	True
	12	12	5.51668	True
	12	12	4.16668	True
	12	12	6.91668	True
	12	1	4.73334	False
	12	12	9.11668	True
	12	11	4.63334	False
	12	7	27.8501	False
	12	4	5.50001	False
	12	12	4.51668	True
	12	14	5.46668	False
	12	12	4.88334	True
	12	12	5.56668	True
	12	12	5.03334	True
	12	12	4.76668	True
	12	12	5.85001	True
	12	5	13.4	False
	12	4	4.63334	False
	12	12	6.30001	True
	12	12	5.01668	True
	12	12	5.48334	True
	12	12	5.48334	True
	12	13	5.01668	False
	12	11	6.95001	False
	12	12	5.70001	True
	12	12	4.83334	True
	12	4	5.80001	False
	12	11	3.86667	False
	12	12	6.35001	True
	12	12	5.10001	True
	12	12	4.51668	True
	12	12	4.48334	True
	12	1	4.85001	False
	12	15	11.5	False
	12	12	5.33334	True
	12	12	4.23334	True
	12	12	4.70001	True
	12	12	4.08334	True
	12	11	7.61668	False
	12	12	4.20001	True
	12	12	4.58334	True
	12	12	5.16668	True
	12	16	6.98335	False
	12	12	4.70001	True
	12	12	4.61668	True
	12	12	4.55001	True
	12	12	14.05	True
	12	2	14.3167	False
	12	11	3.95001	False
	12	14	6.88335	False
	12	11	5.08334	False
	12	1	6.30001	False
	12	12	4.16667	True
	12	12	6.95001	True
	12	10	5.68334	False
	12	12	6.55001	True
	12	3	6.71668	False
	12	12	4.51668	True
	12	12	3.98334	True
	12	12	5.41668	True
	12	12	3.98334	True
	12	12	9.95002	True
	12	12	4.41668	True
	12	12	7.30001	True
	12	13	4.13334	False
	12	12	4.18334	True
	12	12	5.20001	True
	12	11	7.01668	False
	12	12	4.81668	True
	12	12	4.60001	True
	12	12	5.53334	True
	12	12	4.61668	True
	12	12	3.83334	True
	12	12	7.91668	True
	12	12	4.46668	True
	12	3	4.38334	False
	13	13	4.43334	True
	13	13	4.91668	True
	13	16	8.45002	False
	13	13	4.86668	True
	13	13	5.21668	True
	13	12	5.35001	False
	13	13	4.40001	True
	13	13	5.11668	True
	13	13	6.43335	True
	13	16	4.81668	False
	13	13	5.66668	True
	13	13	4.86668	True
	13	12	4.43334	False
	13	13	5.00001	True
	13	13	4.91668	True
	13	14	5.83335	False
	13	13	4.93334	True
	13	13	4.11667	True
	13	13	4.53334	True
	13	13	7.06668	True
	13	15	7.36668	False
	13	13	7.30001	True
	13	13	5.25001	True
	13	2	4.85001	False
	13	13	4.60001	True
	13	13	5.70001	True
	13	3	5.86668	False
	13	1	10.5	False
	13	16	4.51668	False
	13	15	5.83335	False
	13	13	15.2167	True
	13	2	4.71668	False
	13	13	4.65001	True
	13	15	4.51668	False
	13	13	4.66668	True
	13	13	5.25001	True
	13	16	5.55001	False
	13	13	8.21668	True
	13	14	7.01668	False
	13	13	4.58334	True
	13	13	4.90001	True
	13	13	4.85001	True
	13	13	6.81668	True
	13	14	5.03334	False
	13	13	4.46668	True
	13	13	5.01668	True
	13	11	7.36668	False
	13	14	4.18334	False
	13	16	6.61668	False
	13	13	4.90001	True
	13	13	4.65001	True
	13	13	4.80001	True
	13	14	5.75001	False
	13	13	4.66668	True
	13	14	7.41668	False
	13	12	8.01668	False
	13	7	5.98335	False
	13	13	5.66668	True
	13	3	4.78334	False
	13	13	4.65001	True
	13	14	5.15001	False
	13	3	7.06668	False
	13	13	4.48334	True
	13	13	6.10001	True
	13	13	5.05001	True
	13	11	4.56668	False
	13	13	5.01668	True
	13	14	5.88335	False
	13	13	4.55001	True
	13	1	5.66668	False
	13	15	4.96668	False
	13	13	4.63334	True
	13	14	4.95001	False
	13	13	4.85001	True
	13	13	5.03334	True
	13	1	5.25001	False
	13	15	6.11668	False
	13	13	4.68334	True
	13	14	4.15001	False
	13	2	3.86667	False
	13	3	6.25001	False
	13	13	3.93334	True
	13	13	4.26668	True
	13	13	4.63334	True
	13	12	4.58334	False
	13	13	8.55002	True
	13	13	5.75001	True
	13	14	5.46668	False
	13	13	4.45001	True
	13	13	4.38334	True
	13	10	9.53335	False
	13	14	4.35001	False
	13	14	7.30001	False
	13	13	4.83334	True
	13	12	5.30001	False
	13	13	5.13334	True
	13	15	5.40001	False
	13	15	5.40001	False
	13	1	4.38334	False
	13	13	6.16668	True
	14	15	5.00001	False
	14	13	5.33334	False
	14	1	5.83335	False
	14	16	4.60001	False
	14	14	11.1167	True
	14	1	4.60001	False
	14	15	4.53334	False
	14	14	4.81668	True
	14	15	5.58334	False
	14	14	4.86668	True
	14	14	14.2334	True
	14	14	5.38334	True
	14	14	4.71668	True
	14	14	4.95001	True
	14	14	6.81668	True
	14	1	5.38334	False
	14	12	5.43334	False
	14	16	4.93334	False
	14	14	6.23335	True
	14	5	6.63335	False
	14	15	6.03335	False
	14	14	5.93335	True
	14	14	5.45001	True
	14	13	4.48334	False
	14	13	4.66668	False
	14	14	5.23334	True
	14	15	9.03335	False
	14	14	4.91668	True
	14	14	6.88335	True
	14	3	5.10001	False
	14	15	4.48334	False
	14	14	11.65	True
	14	13	11.25	False
	14	14	6.40001	True
	14	14	5.81668	True
	14	3	7.80002	False
	14	14	4.43334	True
	14	14	4.98334	True
	14	14	4.40001	True
	14	2	4.31668	False
	14	12	5.43334	False
	14	14	5.05001	True
	14	15	5.08334	False
	14	14	4.28334	True
	14	14	5.50001	True
	14	14	4.93334	True
	14	14	5.13334	True
	14	14	7.96668	True
	14	14	4.33334	True
	14	14	5.03334	True
	14	14	4.43334	True
	14	1	7.33335	False
	14	15	5.08334	False
	14	14	5.35001	True
	14	2	4.78334	False
	14	14	4.86668	True
	14	14	6.13335	True
	14	14	5.41668	True
	14	14	5.60001	True
	14	2	5.76668	False
	14	16	6.13335	False
	14	14	4.58334	True
	14	4	7.05001	False
	14	14	5.73334	True
	14	14	8.45002	True
	14	16	5.58334	False
	14	15	5.20001	False
	14	14	4.30001	True
	14	14	4.60001	True
	14	14	4.63334	True
	14	14	5.06668	True
	14	14	5.46668	True
	14	13	5.51668	False
	14	14	7.66668	True
	14	2	4.35001	False
	14	12	4.30001	False
	14	14	5.60001	True
	14	16	7.83335	False
	14	14	5.15001	True
	14	16	4.61668	False
	14	14	8.73335	True
	14	1	5.11668	False
	14	15	4.78334	False
	14	2	4.38334	False
	14	14	7.26668	True
	14	14	4.66668	True
	14	14	5.50001	True
	14	14	4.63334	True
	14	14	4.83334	True
	14	2	6.18335	False
	14	14	4.88334	True
	14	13	4.66668	False
	14	16	8.41668	False
	14	13	4.78334	False
	14	15	4.50001	False
	14	15	4.66668	False
	14	14	4.75001	True
	14	14	4.75001	True
	14	13	5.10001	False
	14	16	4.98334	False
	15	16	5.93335	False
	15	15	5.58334	True
	15	1	4.86668	False
	15	15	6.20001	True
	15	12	4.18334	False
	15	2	5.45001	False
	15	14	5.10001	False
	15	1	5.61668	False
	15	14	6.58335	False
	15	15	5.15001	True
	15	15	5.71668	True
	15	14	5.71668	False
	15	12	11.6834	False
	15	5	4.86668	False
	15	14	5.21668	False
	15	1	4.50001	False
	15	15	5.51668	True
	15	15	4.76668	True
	15	15	5.33334	True
	15	14	5.76668	False
	15	14	4.16668	False
	15	2	5.18334	False
	15	15	5.38334	True
	15	15	6.20001	True
	15	15	5.10001	True
	15	2	4.83334	False
	15	7	20.4834	False
	15	15	10.0834	True
	15	14	4.96668	False
	15	15	10.9667	True
	15	15	4.35001	True
	15	13	5.71668	False
	15	11	6.85001	False
	15	16	7.61668	False
	15	15	4.73334	True
	15	1	4.80001	False
	15	15	4.38334	True
	15	5	4.68334	False
	15	16	4.91668	False
	15	15	8.23335	True
	15	15	6.00001	True
	15	14	5.88335	False
	15	16	6.11668	False
	15	15	5.85001	True
	15	2	5.30001	False
	15	14	5.41668	False
	15	4	4.93334	False
	15	15	12.4334	True
	15	15	6.03335	True
	15	15	4.41668	True
	15	3	4.66668	False
	15	4	5.88335	False
	15	14	5.13334	False
	15	4	5.91668	False
	15	8	4.85001	False
	15	15	5.15001	True
	15	15	5.50001	True
	15	15	4.71668	True
	15	2	4.63334	False
	15	15	4.93334	True
	15	15	5.16668	True
	15	15	5.80001	True
	15	16	5.90001	False
	15	15	5.98335	True
	15	15	5.58334	True
	15	15	5.06668	True
	15	15	5.55001	True
	15	15	4.23334	True
	15	15	5.31668	True
	15	16	4.85001	False
	15	16	9.05002	False
	15	1	8.00002	False
	15	15	5.96668	True
	15	15	5.70001	True
	15	4	5.41668	False
	15	15	5.30001	True
	15	15	6.91668	True
	15	15	6.10001	True
	15	16	5.81668	False
	15	1	5.95001	False
	15	16	5.61668	False
	15	16	5.25001	False
	15	16	5.03334	False
	15	15	4.78334	True
	15	15	5.13334	True
	15	15	4.95001	True
	15	15	5.20001	True
	15	15	4.83334	True
	15	15	11.45	True
	15	15	4.70001	True
	15	14	5.38334	False
	15	5	5.96668	False
	15	15	6.85001	True
	15	14	3.90001	False
	15	1	4.41668	False
	15	15	6.80001	True
	15	15	5.73334	True
	15	15	7.61668	True
	15	16	9.16669	False
	15	15	5.08334	True
	16	15	8.80002	False
	16	16	5.85001	True
	16	16	5.55001	True
	16	3	4.55001	False
	16	3	5.86668	False
	16	16	4.71668	True
	16	12	7.31668	False
	16	16	5.95001	True
	16	5	13.3334	False
	16	16	5.93335	True
	16	14	12.4834	False
	16	3	4.98334	False
	16	16	5.25001	True
	16	15	5.01668	False
	16	16	5.48334	True
	16	1	5.83334	False
	16	16	6.35001	True
	16	16	4.90001	True
	16	16	5.81668	True
	16	16	4.30001	True
	16	16	7.31668	True
	16	15	4.85001	False
	16	15	4.46668	False
	16	16	4.83334	True
	16	15	5.78334	False
	16	5	5.43334	False
	16	6	10.6	False
	16	16	4.06667	True
	16	15	4.60001	False
	16	16	5.20001	True
	16	15	5.35001	False
	16	1	4.30001	False
	16	16	7.68335	True
	16	16	4.21668	True
	16	15	5.40001	False
	16	16	5.98335	True
	16	16	5.51668	True
	16	16	4.61668	True
	16	16	4.61668	True
	16	2	4.23334	False
	16	15	6.03335	False
	16	1	5.98335	False
	16	2	6.78335	False
	16	15	4.26668	False
	16	1	5.35001	False
	16	3	5.55001	False
	16	14	5.43334	False
	16	15	5.18334	False
	16	15	5.80001	False
	16	2	5.20001	False
	16	16	5.06668	True
	16	1	4.71668	False
	16	2	4.65001	False
	16	1	5.88335	False
	16	15	8.73335	False
	16	1	8.15002	False
	16	2	4.71668	False
	16	1	6.83335	False
	16	11	4.16668	False
	16	16	5.10001	True
	16	16	4.85001	True
	16	2	4.20001	False
	16	2	4.91668	False
	16	16	10.0334	True
	16	16	6.10001	True
	16	11	8.38335	False
	16	16	4.71668	True
	16	1	5.48334	False
	16	1	6.60001	False
	16	16	4.68334	True
	16	14	4.01667	False
	16	1	3.80001	False
	16	2	5.60001	False
	16	16	7.46668	True
	16	15	4.83334	False
	16	16	5.03334	True
	16	2	4.48334	False
	16	16	6.51668	True
	16	16	5.08334	True
	16	15	5.83335	False
	16	15	5.81668	False
	16	14	5.96668	False
	16	16	4.25001	True
	16	12	6.21668	False
	16	14	10.3834	False
	16	4	7.53335	False
	16	16	11.15	True
	16	2	6.41668	False
	16	1	7.08335	False
	16	2	5.15001	False
	16	14	5.36668	False
	16	16	6.03335	True
	16	3	5.98335	False
	16	2	5.66668	False
	16	1	4.58334	False
	16	13	7.68335	False
	16	3	4.76668	False
	16	16	6.41668	True
	16	1	5.46668	False
	16	1	9.31669	False
