# Supplementary material for: Computer Simulation of Leadership, Consensus Decision Making and Collective Behaviour in Humans
Source: PLoS One. 2014 Jan 17;9(1):e80680. doi: 10.1371/journal.pone.0080680 (PMC3894931; doi:10.1371/journal.pone.0080680)
Supplement: Data S1 — Raw data for the ms. (ZIP) [file pone.0080680.s002.zip › raw data for the ms/result(e2,t1,1.2).xls]

## Sheet: Result
	Target	Arrived Position	Time Used	Arrived?
	1	2	4.16667	False
	1	14	3.63334	False
	1	1	5.23334	True
	1	16	4.60001	False
	1	1	4.60001	True
	1	1	4.13334	True
	1	16	6.28335	False
	1	3	4.20001	False
	1	15	6.78335	False
	1	16	6.71668	False
	1	2	4.43334	False
	1	16	3.80001	False
	1	1	7.41668	True
	1	16	6.13335	False
	1	16	4.43334	False
	1	16	3.48334	False
	1	4	3.98334	False
	1	1	4.15001	True
	1	3	3.75001	False
	1	1	5.30001	True
	1	1	4.20001	True
	1	1	3.90001	True
	1	4	4.11667	False
	1	16	4.35001	False
	1	1	5.10001	True
	1	2	4.35001	False
	1	2	3.96667	False
	1	3	6.38335	False
	1	2	4.33334	False
	1	3	3.75001	False
	1	3	5.78334	False
	1	1	4.75001	True
	1	13	4.00001	False
	1	2	4.93334	False
	1	3	4.15001	False
	1	2	3.73334	False
	1	15	4.73334	False
	1	1	4.40001	True
	1	2	3.81667	False
	1	1	3.48334	True
	1	1	3.90001	True
	1	1	4.03334	True
	1	1	3.91667	True
	1	2	4.65001	False
	1	2	4.00001	False
	1	2	5.71668	False
	1	1	4.30001	True
	1	1	4.31668	True
	1	1	6.03335	True
	1	1	7.01668	True
	1	5	4.13334	False
	1	1	4.51668	True
	1	1	5.90001	True
	1	1	5.36668	True
	1	1	5.08334	True
	1	1	5.68334	True
	1	2	4.20001	False
	1	1	4.76668	True
	1	4	3.70001	False
	1	3	4.45001	False
	1	4	7.01668	False
	1	3	4.15001	False
	1	1	4.08334	True
	1	2	4.51668	False
	1	2	4.15001	False
	1	2	4.96668	False
	1	14	4.18334	False
	1	1	4.56668	True
	1	1	4.65001	True
	1	14	4.76668	False
	1	3	3.40001	False
	1	1	4.11667	True
	1	2	4.20001	False
	1	1	6.15001	True
	1	2	3.71667	False
	1	1	3.28334	True
	1	1	4.50001	True
	1	15	6.68335	False
	1	1	4.90001	True
	1	5	4.60001	False
	1	3	4.43334	False
	1	3	3.85001	False
	1	16	3.88334	False
	1	12	6.05001	False
	1	1	4.13334	True
	1	1	4.95001	True
	1	1	7.68335	True
	1	2	5.01668	False
	1	1	5.81668	True
	1	15	3.96667	False
	1	1	15.7334	True
	1	3	4.11667	False
	1	1	4.81668	True
	1	1	4.76668	True
	1	1	5.46668	True
	1	16	5.78334	False
	1	1	5.51668	True
	1	16	4.50001	False
	1	1	3.56667	True
	1	1	4.05001	True
	2	1	4.61668	False
	2	3	3.91667	False
	2	1	4.93334	False
	2	2	4.96668	True
	2	2	5.41668	True
	2	15	4.11667	False
	2	2	5.03334	True
	2	11	5.23334	False
	2	4	5.71668	False
	2	2	5.93335	True
	2	16	3.56667	False
	2	3	4.66668	False
	2	3	3.93334	False
	2	1	4.40001	False
	2	2	4.93334	True
	2	2	6.90001	True
	2	15	4.66668	False
	2	2	5.41668	True
	2	2	4.80001	True
	2	15	4.95001	False
	2	16	3.65001	False
	2	1	6.11668	False
	2	15	4.31668	False
	2	2	4.16667	True
	2	1	3.25001	False
	2	5	3.90001	False
	2	2	3.50001	True
	2	1	6.78335	False
	2	3	4.55001	False
	2	2	5.20001	True
	2	2	4.11667	True
	2	2	4.70001	True
	2	6	3.73334	False
	2	3	4.88334	False
	2	2	4.78334	True
	2	2	5.23334	True
	2	3	3.68334	False
	2	2	6.15001	True
	2	2	4.10001	True
	2	3	3.23334	False
	2	3	5.18334	False
	2	4	3.96667	False
	2	2	4.83334	True
	2	14	5.70001	False
	2	1	3.88334	False
	2	1	7.01668	False
	2	4	4.58334	False
	2	14	3.75001	False
	2	2	7.03335	True
	2	2	6.06668	True
	2	3	5.30001	False
	2	2	3.38334	True
	2	3	4.38334	False
	2	2	4.98334	True
	2	16	4.11667	False
	2	2	4.53334	True
	2	5	4.85001	False
	2	2	5.98335	True
	2	2	7.18335	True
	2	1	3.80001	False
	2	3	4.28334	False
	2	2	4.46668	True
	2	2	4.65001	True
	2	2	3.53334	True
	2	16	8.55002	False
	2	5	3.98334	False
	2	1	4.30001	False
	2	11	11.0667	False
	2	2	4.23334	True
	2	16	4.58334	False
	2	4	3.68334	False
	2	16	3.61667	False
	2	2	4.03334	True
	2	6	5.13334	False
	2	2	7.30001	True
	2	2	5.65001	True
	2	2	3.81667	True
	2	2	4.45001	True
	2	2	5.46668	True
	2	1	6.30001	False
	2	2	6.15001	True
	2	6	8.16668	False
	2	2	6.38335	True
	2	12	7.00001	False
	2	3	3.70001	False
	2	2	4.70001	True
	2	2	9.66669	True
	2	2	5.25001	True
	2	2	4.78334	True
	2	2	4.45001	True
	2	16	6.01668	False
	2	11	4.96668	False
	2	2	5.51668	True
	2	2	4.13334	True
	2	2	3.85001	True
	2	2	8.36668	True
	2	4	3.78334	False
	2	1	3.75001	False
	2	1	5.16668	False
	2	13	5.78334	False
	3	3	4.96668	True
	3	15	4.51668	False
	3	15	4.90001	False
	3	16	4.61668	False
	3	2	5.90001	False
	3	3	4.98334	True
	3	15	5.63334	False
	3	3	4.00001	True
	3	3	4.91668	True
	3	4	14.8	False
	3	3	4.26668	True
	3	1	4.78334	False
	3	16	4.25001	False
	3	15	3.21667	False
	3	2	4.48334	False
	3	2	4.05001	False
	3	3	6.51668	True
	3	4	4.63334	False
	3	4	6.95001	False
	3	1	6.40001	False
	3	14	3.65001	False
	3	4	4.43334	False
	3	3	6.56668	True
	3	3	3.70001	True
	3	2	4.83334	False
	3	3	4.08334	True
	3	3	5.06668	True
	3	5	5.25001	False
	3	3	4.13334	True
	3	3	4.93334	True
	3	3	4.46668	True
	3	3	4.16667	True
	3	1	4.71668	False
	3	2	3.53334	False
	3	5	5.43334	False
	3	4	3.53334	False
	3	4	3.58334	False
	3	4	3.66667	False
	3	3	7.46668	True
	3	4	4.60001	False
	3	4	6.15001	False
	3	15	4.63334	False
	3	3	4.10001	True
	3	3	7.16668	True
	3	3	4.75001	True
	3	3	5.56668	True
	3	9	13.1334	False
	3	4	4.35001	False
	3	3	4.35001	True
	3	3	3.78334	True
	3	15	5.85001	False
	3	8	6.06668	False
	3	3	4.85001	True
	3	1	3.91667	False
	3	15	5.03334	False
	3	3	3.88334	True
	3	2	3.38334	False
	3	3	3.80001	True
	3	3	3.76667	True
	3	3	5.40001	True
	3	3	4.18334	True
	3	3	4.26668	True
	3	3	4.85001	True
	3	3	3.98334	True
	3	3	3.98334	True
	3	3	4.28334	True
	3	5	4.28334	False
	3	1	4.36668	False
	3	3	6.55001	True
	3	1	4.50001	False
	3	16	4.30001	False
	3	2	3.95001	False
	3	3	3.85001	True
	3	10	6.53335	False
	3	3	6.06668	True
	3	3	4.20001	True
	3	4	4.13334	False
	3	1	6.06668	False
	3	4	5.03334	False
	3	3	5.13334	True
	3	4	4.18334	False
	3	3	5.73334	True
	3	3	4.03334	True
	3	2	3.83334	False
	3	5	4.20001	False
	3	3	5.58334	True
	3	3	4.86668	True
	3	1	3.75001	False
	3	1	5.95001	False
	3	4	4.03334	False
	3	3	4.06667	True
	3	3	6.46668	True
	3	3	4.75001	True
	3	3	4.53334	True
	3	3	8.16668	True
	3	4	3.50001	False
	3	16	7.90002	False
	3	2	6.38335	False
	3	3	3.73334	True
	3	4	4.61668	False
	4	4	4.43334	True
	4	4	3.75001	True
	4	4	3.86667	True
	4	4	4.70001	True
	4	1	5.48334	False
	4	2	3.66667	False
	4	3	5.33334	False
	4	4	3.83334	True
	4	5	5.26668	False
	4	8	7.51668	False
	4	4	3.56667	True
	4	5	4.33334	False
	4	4	4.53334	True
	4	3	4.30001	False
	4	7	9.23335	False
	4	3	4.20001	False
	4	3	4.68334	False
	4	1	6.90001	False
	4	1	4.11667	False
	4	15	3.93334	False
	4	4	4.93334	True
	4	5	6.73335	False
	4	4	3.90001	True
	4	4	6.91668	True
	4	4	5.21668	True
	4	3	4.63334	False
	4	3	4.90001	False
	4	16	4.56668	False
	4	3	5.00001	False
	4	4	4.36668	True
	4	11	5.35001	False
	4	2	4.55001	False
	4	2	4.08334	False
	4	4	8.46668	True
	4	4	4.95001	True
	4	4	4.01667	True
	4	4	4.33334	True
	4	4	3.91667	True
	4	4	4.46668	True
	4	8	13.6334	False
	4	6	17.8167	False
	4	4	3.88334	True
	4	4	4.03334	True
	4	4	4.76668	True
	4	2	5.25001	False
	4	4	5.55001	True
	4	3	6.86668	False
	4	16	4.95001	False
	4	4	5.78334	True
	4	2	7.26668	False
	4	4	3.26667	True
	4	5	3.93334	False
	4	3	3.81667	False
	4	3	4.81668	False
	4	1	4.76668	False
	4	5	4.56668	False
	4	4	6.20001	True
	4	11	6.11668	False
	4	4	5.00001	True
	4	5	3.85001	False
	4	4	4.01667	True
	4	4	4.73334	True
	4	4	4.56668	True
	4	4	4.01667	True
	4	3	3.61667	False
	4	5	4.46668	False
	4	15	3.85001	False
	4	3	3.66667	False
	4	4	5.00001	True
	4	5	4.13334	False
	4	15	16	False
	4	4	7.10001	True
	4	7	4.86668	False
	4	4	4.11667	True
	4	15	5.30001	False
	4	16	3.51667	False
	4	6	3.86667	False
	4	2	4.65001	False
	4	2	3.73334	False
	4	14	4.30001	False
	4	4	4.43334	True
	4	4	4.06667	True
	4	16	12.0167	False
	4	4	5.31668	True
	4	2	4.20001	False
	4	4	4.06667	True
	4	4	5.28334	True
	4	3	4.31668	False
	4	4	4.28334	True
	4	4	4.61668	True
	4	4	4.98334	True
	4	4	4.10001	True
	4	15	4.75001	False
	4	4	6.06668	True
	4	4	5.01668	True
	4	5	4.60001	False
	4	4	4.38334	True
	4	4	4.38334	True
	4	4	7.11668	True
	4	4	5.68334	True
	5	4	12.6167	False
	5	5	3.66667	True
	5	5	6.91668	True
	5	4	3.96667	False
	5	5	4.51668	True
	5	2	3.83334	False
	5	5	5.48334	True
	5	5	5.50001	True
	5	14	4.75001	False
	5	6	4.41668	False
	5	5	3.88334	True
	5	5	3.65001	True
	5	5	4.91668	True
	5	5	4.23334	True
	5	5	9.28335	True
	5	5	4.48334	True
	5	5	3.81667	True
	5	5	3.80001	True
	5	4	6.00001	False
	5	4	3.58334	False
	5	5	4.25001	True
	5	16	3.76667	False
	5	5	4.36668	True
	5	3	4.63334	False
	5	5	9.43335	True
	5	5	4.11667	True
	5	5	4.16667	True
	5	4	3.25001	False
	5	8	14.0667	False
	5	2	6.80001	False
	5	5	5.38334	True
	5	4	4.28334	False
	5	5	4.23334	True
	5	14	3.66667	False
	5	5	4.00001	True
	5	3	4.93334	False
	5	5	4.43334	True
	5	5	4.15001	True
	5	5	3.70001	True
	5	5	4.28334	True
	5	5	5.53334	True
	5	5	3.71667	True
	5	5	4.21668	True
	5	6	4.40001	False
	5	3	5.36668	False
	5	4	5.85001	False
	5	5	4.46668	True
	5	5	4.11667	True
	5	16	5.05001	False
	5	3	6.10001	False
	5	4	3.91667	False
	5	5	4.45001	True
	5	5	4.11667	True
	5	3	4.31668	False
	5	5	4.26668	True
	5	3	4.75001	False
	5	5	4.05001	True
	5	2	3.96667	False
	5	4	5.13334	False
	5	5	3.75001	True
	5	7	14.0334	False
	5	5	4.25001	True
	5	5	4.31668	True
	5	5	5.28334	True
	5	5	4.31668	True
	5	4	4.10001	False
	5	5	5.18334	True
	5	4	7.98335	False
	5	3	5.91668	False
	5	6	4.10001	False
	5	6	5.40001	False
	5	5	5.60001	True
	5	3	6.33335	False
	5	5	5.58334	True
	5	5	3.58334	True
	5	4	5.10001	False
	5	4	3.66667	False
	5	5	10.4334	True
	5	3	4.08334	False
	5	5	4.11667	True
	5	5	5.05001	True
	5	14	3.43334	False
	5	5	4.38334	True
	5	5	6.06668	True
	5	1	3.76667	False
	5	5	3.36667	True
	5	4	5.53334	False
	5	3	5.03334	False
	5	5	3.96667	True
	5	5	4.58334	True
	5	5	3.83334	True
	5	5	4.11667	True
	5	14	4.51668	False
	5	5	4.58334	True
	5	4	4.51668	False
	5	5	4.08334	True
	5	3	5.58334	False
	5	5	4.35001	True
	5	5	3.91667	True
	5	5	4.31668	True
	6	6	3.50001	True
	6	6	3.50001	True
	6	16	11.4667	False
	6	6	4.13334	True
	6	4	14.2334	False
	6	6	7.36668	True
	6	5	5.43334	False
	6	6	3.46667	True
	6	6	3.65001	True
	6	14	5.68334	False
	6	6	3.46667	True
	6	6	3.43334	True
	6	5	4.46668	False
	6	6	3.65001	True
	6	6	3.71667	True
	6	6	3.86667	True
	6	6	4.16667	True
	6	6	3.68334	True
	6	6	3.68334	True
	6	2	3.81667	False
	6	1	4.40001	False
	6	6	4.06667	True
	6	2	4.65001	False
	6	6	3.80001	True
	6	2	4.35001	False
	6	6	8.31668	True
	6	1	4.21668	False
	6	6	3.75001	True
	6	6	3.78334	True
	6	7	3.98334	False
	6	14	9.13335	False
	6	7	10.4334	False
	6	6	3.31667	True
	6	6	3.85001	True
	6	7	4.10001	False
	6	6	3.65001	True
	6	6	3.61667	True
	6	4	3.35001	False
	6	5	4.23334	False
	6	5	5.48334	False
	6	6	4.00001	True
	6	6	4.93334	True
	6	4	4.41668	False
	6	3	5.61668	False
	6	16	11.4	False
	6	6	3.46667	True
	6	3	4.58334	False
	6	4	3.81667	False
	6	6	4.00001	True
	6	6	4.05001	True
	6	7	3.91667	False
	6	6	3.86667	True
	6	7	3.50001	False
	6	6	4.06667	True
	6	6	4.75001	True
	6	2	4.40001	False
	6	6	4.16667	True
	6	1	5.51668	False
	6	6	4.06667	True
	6	9	7.83335	False
	6	6	3.66667	True
	6	7	22.0834	False
	6	1	4.38334	False
	6	7	12.05	False
	6	6	5.08334	True
	6	10	7.98335	False
	6	4	4.90001	False
	6	6	3.90001	True
	6	6	4.36668	True
	6	6	4.00001	True
	6	6	11.9	True
	6	6	3.60001	True
	6	11	5.73334	False
	6	8	4.95001	False
	6	2	6.63335	False
	6	6	3.68334	True
	6	5	4.45001	False
	6	6	4.45001	True
	6	4	5.83335	False
	6	2	6.21668	False
	6	6	4.68334	True
	6	6	4.43334	True
	6	7	4.90001	False
	6	4	4.70001	False
	6	6	3.68334	True
	6	6	5.76668	True
	6	5	3.46667	False
	6	6	3.80001	True
	6	3	5.71668	False
	6	6	4.75001	True
	6	3	3.66667	False
	6	6	3.56667	True
	6	15	3.63334	False
	6	6	3.40001	True
	6	6	4.03334	True
	6	6	3.43334	True
	6	6	3.75001	True
	6	7	3.50001	False
	6	6	3.86667	True
	6	10	15.15	False
	7	2	5.36668	False
	7	7	3.95001	True
	7	7	3.06667	True
	7	3	6.26668	False
	7	6	3.60001	False
	7	5	4.76668	False
	7	7	4.58334	True
	7	7	4.36668	True
	7	2	5.78334	False
	7	4	3.85001	False
	7	7	3.10001	True
	7	7	3.28334	True
	7	7	5.18334	True
	7	7	3.40001	True
	7	7	3.53334	True
	7	7	9.53335	True
	7	7	7.95002	True
	7	7	3.98334	True
	7	7	3.80001	True
	7	5	4.53334	False
	7	7	3.51667	True
	7	7	3.63334	True
	7	7	3.38334	True
	7	7	4.15001	True
	7	7	3.80001	True
	7	10	5.05001	False
	7	7	3.43334	True
	7	7	3.11667	True
	7	7	4.15001	True
	7	7	3.70001	True
	7	7	3.35001	True
	7	7	6.08335	True
	7	7	3.01667	True
	7	6	3.93334	False
	7	7	2.85001	True
	7	7	3.60001	True
	7	7	3.35001	True
	7	7	4.63334	True
	7	7	3.96667	True
	7	7	4.76668	True
	7	7	4.43334	True
	7	16	3.61667	False
	7	4	4.28334	False
	7	4	3.31667	False
	7	1	4.35001	False
	7	7	3.60001	True
	7	7	3.93334	True
	7	7	4.21668	True
	7	7	3.81667	True
	7	7	7.51668	True
	7	8	5.13334	False
	7	7	2.93334	True
	7	7	3.68334	True
	7	7	3.95001	True
	7	11	5.75001	False
	7	2	5.10001	False
	7	7	3.91667	True
	7	7	3.26667	True
	7	6	7.08335	False
	7	7	3.48334	True
	7	7	3.51667	True
	7	2	12.2334	False
	7	7	3.81667	True
	7	7	3.03334	True
	7	7	3.36667	True
	7	7	9.13335	True
	7	3	3.81667	False
	7	7	2.85001	True
	7	7	3.90001	True
	7	14	4.80001	False
	7	7	3.90001	True
	7	7	3.21667	True
	7	14	6.80001	False
	7	5	3.46667	False
	7	6	4.63334	False
	7	7	5.75001	True
	7	2	3.31667	False
	7	2	3.85001	False
	7	15	4.23334	False
	7	7	3.61667	True
	7	12	7.73335	False
	7	7	4.83334	True
	7	14	8.13335	False
	7	5	5.16668	False
	7	7	3.15001	True
	7	4	4.05001	False
	7	8	5.05001	False
	7	6	3.25001	False
	7	6	4.13334	False
	7	3	4.46668	False
	7	7	5.50001	True
	7	7	3.86667	True
	7	5	4.38334	False
	7	7	4.78334	True
	7	7	4.30001	True
	7	6	4.35001	False
	7	7	3.28334	True
	7	7	3.21667	True
	7	7	2.76667	True
	7	16	8.36668	False
	8	8	3.78334	True
	8	8	2.96667	True
	8	8	4.90001	True
	8	15	3.73334	False
	8	3	5.41668	False
	8	8	3.53334	True
	8	8	3.25001	True
	8	8	3.58334	True
	8	2	6.48335	False
	8	8	4.56668	True
	8	8	3.33334	True
	8	8	6.16668	True
	8	5	3.88334	False
	8	8	3.01667	True
	8	8	3.03334	True
	8	8	3.78334	True
	8	8	3.46667	True
	8	8	3.25001	True
	8	8	3.20001	True
	8	6	5.81668	False
	8	8	3.60001	True
	8	16	4.05001	False
	8	8	3.51667	True
	8	8	2.96667	True
	8	8	10.3167	True
	8	11	4.98334	False
	8	8	3.80001	True
	8	8	3.01667	True
	8	7	3.93334	False
	8	8	3.28334	True
	8	8	3.56667	True
	8	2	13.1167	False
	8	6	5.43334	False
	8	6	4.68334	False
	8	8	4.38334	True
	8	8	4.23334	True
	8	10	12.05	False
	8	1	5.41668	False
	8	8	3.41667	True
	8	1	6.46668	False
	8	11	4.25001	False
	8	8	4.43334	True
	8	5	5.88335	False
	8	8	3.80001	True
	8	1	4.35001	False
	8	8	3.38334	True
	8	8	3.18334	True
	8	8	3.78334	True
	8	6	5.68334	False
	8	8	3.10001	True
	8	8	3.48334	True
	8	8	6.05001	True
	8	8	5.66668	True
	8	8	3.18334	True
	8	4	4.10001	False
	8	8	2.95001	True
	8	8	3.25001	True
	8	8	4.83334	True
	8	8	3.78334	True
	8	8	3.26667	True
	8	8	3.31667	True
	8	9	5.01668	False
	8	8	3.91667	True
	8	8	5.98335	True
	8	8	3.36667	True
	8	8	3.91667	True
	8	6	4.18334	False
	8	12	6.53335	False
	8	8	3.58334	True
	8	8	4.21668	True
	8	4	3.80001	False
	8	8	3.31667	True
	8	8	3.30001	True
	8	6	7.05001	False
	8	2	6.83335	False
	8	15	4.18334	False
	8	8	3.58334	True
	8	8	3.65001	True
	8	9	4.43334	False
	8	8	3.51667	True
	8	9	3.71667	False
	8	8	3.30001	True
	8	8	3.41667	True
	8	8	5.36668	True
	8	8	5.06668	True
	8	8	15.5834	True
	8	10	9.35002	False
	8	3	4.53334	False
	8	8	3.63334	True
	8	11	4.71668	False
	8	9	4.95001	False
	8	8	4.20001	True
	8	8	3.01667	True
	8	8	3.85001	True
	8	8	3.55001	True
	8	4	4.85001	False
	8	8	4.36668	True
	8	12	5.83335	False
	8	8	3.00001	True
	8	8	4.60001	True
	9	9	3.58334	True
	9	9	4.41668	True
	9	9	3.36667	True
	9	9	7.33335	True
	9	9	3.83334	True
	9	9	5.68334	True
	9	15	5.85001	False
	9	9	4.33334	True
	9	9	4.46668	True
	9	10	4.68334	False
	9	9	3.88334	True
	9	9	3.58334	True
	9	9	4.18334	True
	9	2	4.80001	False
	9	7	13.45	False
	9	11	4.26668	False
	9	9	10.7667	True
	9	9	3.98334	True
	9	9	4.81668	True
	9	9	3.73334	True
	9	9	3.80001	True
	9	9	8.60002	True
	9	2	5.38334	False
	9	9	3.58334	True
	9	9	4.40001	True
	9	9	4.18334	True
	9	9	4.23334	True
	9	9	3.25001	True
	9	2	5.26668	False
	9	14	5.53334	False
	9	9	3.98334	True
	9	15	4.71668	False
	9	9	3.31667	True
	9	9	14.0167	True
	9	9	3.46667	True
	9	6	10.35	False
	9	9	3.93334	True
	9	9	3.58334	True
	9	9	3.46667	True
	9	9	3.61667	True
	9	8	4.91668	False
	9	9	3.50001	True
	9	9	3.05001	True
	9	9	3.43334	True
	9	9	4.35001	True
	9	9	3.38334	True
	9	9	3.43334	True
	9	9	3.76667	True
	9	9	3.80001	True
	9	9	3.76667	True
	9	9	3.36667	True
	9	9	4.71668	True
	9	9	3.55001	True
	9	9	3.76667	True
	9	9	3.78334	True
	9	9	5.00001	True
	9	9	3.48334	True
	9	9	3.70001	True
	9	9	3.33334	True
	9	9	3.73334	True
	9	9	3.85001	True
	9	9	3.98334	True
	9	12	6.20001	False
	9	9	10.3667	True
	9	11	9.80002	False
	9	9	3.25001	True
	9	9	3.76667	True
	9	14	5.36668	False
	9	16	5.05001	False
	9	9	3.46667	True
	9	10	6.88335	False
	9	9	3.40001	True
	9	3	10.4334	False
	9	9	3.70001	True
	9	5	6.43335	False
	9	9	4.53334	True
	9	9	3.45001	True
	9	9	3.73334	True
	9	9	3.73334	True
	9	9	3.66667	True
	9	9	4.66668	True
	9	9	3.45001	True
	9	10	6.43335	False
	9	3	10.35	False
	9	9	3.45001	True
	9	9	3.81667	True
	9	9	4.25001	True
	9	6	5.10001	False
	9	3	6.60001	False
	9	12	4.55001	False
	9	13	4.61668	False
	9	9	3.75001	True
	9	9	3.40001	True
	9	9	3.30001	True
	9	8	4.91668	False
	9	7	6.55001	False
	9	15	6.46668	False
	9	9	3.55001	True
	9	7	3.75001	False
	9	9	3.55001	True
	10	10	11.65	True
	10	10	3.50001	True
	10	9	9.65002	False
	10	10	5.53334	True
	10	10	3.73334	True
	10	11	4.41668	False
	10	10	3.00001	True
	10	10	5.06668	True
	10	10	4.28334	True
	10	10	3.38334	True
	10	10	3.95001	True
	10	10	5.51668	True
	10	10	3.98334	True
	10	3	10.05	False
	10	10	3.73334	True
	10	10	3.23334	True
	10	10	3.35001	True
	10	9	4.55001	False
	10	10	3.20001	True
	10	10	3.81667	True
	10	5	5.65001	False
	10	10	4.93334	True
	10	10	3.36667	True
	10	10	4.28334	True
	10	8	4.90001	False
	10	10	3.40001	True
	10	2	7.31668	False
	10	10	3.45001	True
	10	10	3.65001	True
	10	14	6.65001	False
	10	10	4.11667	True
	10	10	3.25001	True
	10	16	4.41668	False
	10	3	4.06667	False
	10	10	3.36667	True
	10	10	3.41667	True
	10	10	3.31667	True
	10	14	4.21668	False
	10	10	4.26668	True
	10	10	3.23334	True
	10	1	4.40001	False
	10	14	3.78334	False
	10	10	8.50002	True
	10	12	4.26668	False
	10	10	4.48334	True
	10	16	4.18334	False
	10	10	3.46667	True
	10	10	4.16668	True
	10	10	4.46668	True
	10	10	3.35001	True
	10	10	3.18334	True
	10	10	3.93334	True
	10	10	3.03334	True
	10	14	5.60001	False
	10	3	17.1	False
	10	9	4.41668	False
	10	10	4.76668	True
	10	10	3.58334	True
	10	10	3.76667	True
	10	10	3.55001	True
	10	11	5.66668	False
	10	13	4.33334	False
	10	10	5.13334	True
	10	10	3.51667	True
	10	10	3.38334	True
	10	6	5.10001	False
	10	10	3.53334	True
	10	5	7.46668	False
	10	7	4.30001	False
	10	10	3.15001	True
	10	7	5.01668	False
	10	10	3.76667	True
	10	11	4.63334	False
	10	10	3.31667	True
	10	16	3.61667	False
	10	10	4.51668	True
	10	9	3.71667	False
	10	10	4.01667	True
	10	13	5.36668	False
	10	10	3.88334	True
	10	10	3.06667	True
	10	10	2.91667	True
	10	10	3.25001	True
	10	10	3.15001	True
	10	10	3.46667	True
	10	10	2.78334	True
	10	12	12.0334	False
	10	10	6.36668	True
	10	2	5.35001	False
	10	7	5.56668	False
	10	10	3.75001	True
	10	13	6.48335	False
	10	10	4.65001	True
	10	10	3.53334	True
	10	12	5.48334	False
	10	10	3.81667	True
	10	10	5.66668	True
	10	10	4.48334	True
	10	5	5.15001	False
	10	16	4.11667	False
	11	11	4.03334	True
	11	2	3.65001	False
	11	11	3.93334	True
	11	7	4.75001	False
	11	11	2.88334	True
	11	14	9.26669	False
	11	13	4.81668	False
	11	11	4.05001	True
	11	11	3.70001	True
	11	15	5.23334	False
	11	11	5.55001	True
	11	11	5.20001	True
	11	11	3.60001	True
	11	11	4.86668	True
	11	11	5.26668	True
	11	11	3.65001	True
	11	2	5.75001	False
	11	11	3.25001	True
	11	11	3.73334	True
	11	6	5.85001	False
	11	11	4.01667	True
	11	11	3.90001	True
	11	11	3.85001	True
	11	11	3.31667	True
	11	10	6.91668	False
	11	11	4.50001	True
	11	11	3.63334	True
	11	12	9.70002	False
	11	11	3.43334	True
	11	10	3.28334	False
	11	11	5.45001	True
	11	11	9.91669	True
	11	3	14.1667	False
	11	12	4.11667	False
	11	11	6.48335	True
	11	16	4.33334	False
	11	11	4.10001	True
	11	11	3.18334	True
	11	3	7.21668	False
	11	15	5.01668	False
	11	10	6.03335	False
	11	11	3.58334	True
	11	10	3.40001	False
	11	11	5.91668	True
	11	11	3.56667	True
	11	11	5.71668	True
	11	15	4.95001	False
	11	11	3.08334	True
	11	11	3.73334	True
	11	13	3.78334	False
	11	12	5.90001	False
	11	11	3.06667	True
	11	11	3.18334	True
	11	11	3.71667	True
	11	9	7.18335	False
	11	11	6.80001	True
	11	10	4.58334	False
	11	8	6.05001	False
	11	11	3.70001	True
	11	3	4.95001	False
	11	11	3.30001	True
	11	11	3.21667	True
	11	11	4.36668	True
	11	3	6.98335	False
	11	11	3.90001	True
	11	10	4.83334	False
	11	11	4.26668	True
	11	3	3.56667	False
	11	11	5.68334	True
	11	11	4.05001	True
	11	11	6.06668	True
	11	11	3.58334	True
	11	15	4.33334	False
	11	11	3.96667	True
	11	11	3.33334	True
	11	11	3.96667	True
	11	11	3.40001	True
	11	11	3.46667	True
	11	11	11.6334	True
	11	13	4.38334	False
	11	11	3.81667	True
	11	13	4.95001	False
	11	11	5.45001	True
	11	11	3.08334	True
	11	15	4.45001	False
	11	11	3.45001	True
	11	11	3.80001	True
	11	11	3.43334	True
	11	11	3.71667	True
	11	11	3.33334	True
	11	5	4.93334	False
	11	15	4.90001	False
	11	12	3.90001	False
	11	12	3.93334	False
	11	11	3.05001	True
	11	16	4.51668	False
	11	12	3.50001	False
	11	11	3.56667	True
	11	11	3.66667	True
	11	11	3.75001	True
	12	12	3.45001	True
	12	12	6.33335	True
	12	13	5.30001	False
	12	15	4.05001	False
	12	15	3.93334	False
	12	12	3.48334	True
	12	12	5.61668	True
	12	12	3.70001	True
	12	12	3.71667	True
	12	12	4.78334	True
	12	15	3.81667	False
	12	12	3.63334	True
	12	12	5.90001	True
	12	12	4.51668	True
	12	11	3.63334	False
	12	12	3.75001	True
	12	12	3.45001	True
	12	12	5.51668	True
	12	12	3.51667	True
	12	12	6.23335	True
	12	12	3.21667	True
	12	12	4.98334	True
	12	16	4.15001	False
	12	3	6.58335	False
	12	12	4.66668	True
	12	2	8.61668	False
	12	12	3.78334	True
	12	14	3.93334	False
	12	12	4.35001	True
	12	12	5.40001	True
	12	2	3.78334	False
	12	12	4.10001	True
	12	12	3.08334	True
	12	14	3.83334	False
	12	12	5.65001	True
	12	12	4.25001	True
	12	12	3.80001	True
	12	11	5.75001	False
	12	12	3.51667	True
	12	12	4.05001	True
	12	12	3.91667	True
	12	13	4.16668	False
	12	11	12.5167	False
	12	16	9.75002	False
	12	12	3.80001	True
	12	12	3.90001	True
	12	12	4.36668	True
	12	12	4.13334	True
	12	12	4.50001	True
	12	12	3.48334	True
	12	11	3.70001	False
	12	13	4.91668	False
	12	12	4.10001	True
	12	12	12.6334	True
	12	11	3.56667	False
	12	12	7.01668	True
	12	15	4.76668	False
	12	15	4.65001	False
	12	15	3.51667	False
	12	12	3.46667	True
	12	3	9.00002	False
	12	4	4.98334	False
	12	4	5.10001	False
	12	12	3.81667	True
	12	2	3.96667	False
	12	12	4.23334	True
	12	11	3.91667	False
	12	12	3.41667	True
	12	12	4.00001	True
	12	15	4.00001	False
	12	12	6.15001	True
	12	12	3.76667	True
	12	2	5.40001	False
	12	12	4.11667	True
	12	11	5.21668	False
	12	12	3.26667	True
	12	12	3.60001	True
	12	12	4.16668	True
	12	14	7.40001	False
	12	12	4.10001	True
	12	8	6.00001	False
	12	12	4.36668	True
	12	12	3.98334	True
	12	12	3.48334	True
	12	12	5.40001	True
	12	3	3.80001	False
	12	12	4.11667	True
	12	11	4.11667	False
	12	13	3.93334	False
	12	12	3.96667	True
	12	12	3.75001	True
	12	1	5.88335	False
	12	12	3.40001	True
	12	12	4.15001	True
	12	12	3.53334	True
	12	12	3.28334	True
	12	4	6.50001	False
	12	13	3.88334	False
	12	2	4.05001	False
	12	12	3.21667	True
	13	13	3.78334	True
	13	14	4.63334	False
	13	13	3.43334	True
	13	13	4.30001	True
	13	15	4.36668	False
	13	12	4.61668	False
	13	10	7.50002	False
	13	13	5.55001	True
	13	13	4.00001	True
	13	12	3.63334	False
	13	14	3.68334	False
	13	15	4.10001	False
	13	13	3.80001	True
	13	10	10.2	False
	13	16	4.35001	False
	13	14	4.33334	False
	13	13	4.03334	True
	13	13	3.26667	True
	13	12	5.41668	False
	13	14	8.21668	False
	13	13	2.85001	True
	13	13	5.41668	True
	13	13	4.93334	True
	13	13	4.83334	True
	13	11	7.06668	False
	13	13	3.61667	True
	13	14	5.36668	False
	13	13	3.68334	True
	13	13	6.21668	True
	13	13	6.08335	True
	13	13	4.58334	True
	13	13	4.06667	True
	13	2	4.56668	False
	13	13	4.25001	True
	13	13	4.43334	True
	13	1	10.5667	False
	13	14	7.48335	False
	13	13	17.0334	True
	13	13	4.11667	True
	13	13	4.11667	True
	13	15	6.38335	False
	13	13	4.13334	True
	13	13	4.10001	True
	13	13	5.01668	True
	13	14	3.96667	False
	13	13	4.03334	True
	13	13	4.30001	True
	13	2	3.46667	False
	13	13	4.18334	True
	13	14	4.00001	False
	13	14	4.48334	False
	13	13	4.40001	True
	13	13	3.45001	True
	13	9	7.53335	False
	13	13	4.80001	True
	13	1	3.80001	False
	13	13	6.31668	True
	13	13	4.61668	True
	13	13	3.83334	True
	13	14	4.26668	False
	13	13	4.40001	True
	13	13	4.10001	True
	13	13	4.15001	True
	13	14	4.51668	False
	13	13	4.41668	True
	13	13	4.28334	True
	13	13	4.98334	True
	13	5	9.90002	False
	13	13	4.51668	True
	13	14	4.06667	False
	13	13	4.40001	True
	13	13	3.76667	True
	13	13	11.95	True
	13	13	3.98334	True
	13	14	3.66667	False
	13	13	5.86668	True
	13	13	7.50001	True
	13	13	3.91667	True
	13	16	4.16668	False
	13	13	3.58334	True
	13	16	4.85001	False
	13	13	4.18334	True
	13	13	5.58334	True
	13	13	5.03334	True
	13	12	3.55001	False
	13	13	5.05001	True
	13	13	4.20001	True
	13	13	4.73334	True
	13	13	3.90001	True
	13	10	6.21668	False
	13	13	4.06667	True
	13	9	7.31668	False
	13	13	5.50001	True
	13	1	4.48334	False
	13	13	3.55001	True
	13	13	4.40001	True
	13	13	4.81668	True
	13	13	6.10001	True
	13	13	4.25001	True
	13	13	5.98335	True
	14	14	4.31668	True
	14	1	4.26668	False
	14	14	4.35001	True
	14	14	4.03334	True
	14	1	5.15001	False
	14	15	3.13334	False
	14	13	6.08335	False
	14	14	4.18334	True
	14	14	5.23334	True
	14	1	4.18334	False
	14	14	7.01668	True
	14	14	5.25001	True
	14	1	3.45001	False
	14	15	4.33334	False
	14	14	4.48334	True
	14	15	4.20001	False
	14	2	5.05001	False
	14	13	5.40001	False
	14	14	4.25001	True
	14	15	4.20001	False
	14	14	4.30001	True
	14	14	4.90001	True
	14	14	5.00001	True
	14	14	3.93334	True
	14	16	4.68334	False
	14	14	4.75001	True
	14	2	3.86667	False
	14	14	5.11668	True
	14	13	4.91668	False
	14	14	3.88334	True
	14	15	3.71667	False
	14	14	3.26667	True
	14	15	5.81668	False
	14	14	4.80001	True
	14	2	4.78334	False
	14	14	4.26668	True
	14	14	4.71668	True
	14	14	3.63334	True
	14	15	6.96668	False
	14	14	5.78334	True
	14	15	4.31668	False
	14	13	3.65001	False
	14	14	4.03334	True
	14	16	4.88334	False
	14	12	4.23334	False
	14	14	5.53334	True
	14	14	4.66668	True
	14	1	6.10001	False
	14	13	7.18335	False
	14	15	4.11667	False
	14	16	4.11667	False
	14	15	3.75001	False
	14	13	4.45001	False
	14	1	5.48334	False
	14	15	3.95001	False
	14	15	4.95001	False
	14	14	4.68334	True
	14	15	4.73334	False
	14	13	4.51668	False
	14	14	3.83334	True
	14	15	4.95001	False
	14	3	4.71668	False
	14	16	6.95001	False
	14	14	5.21668	True
	14	15	7.81668	False
	14	15	4.75001	False
	14	14	4.78334	True
	14	15	3.71667	False
	14	16	5.06668	False
	14	15	4.45001	False
	14	10	7.53335	False
	14	16	3.90001	False
	14	14	4.26668	True
	14	14	3.43334	True
	14	14	10.6834	True
	14	12	4.83334	False
	14	14	6.58335	True
	14	15	3.78334	False
	14	14	4.60001	True
	14	14	5.00001	True
	14	9	10.6167	False
	14	12	4.81668	False
	14	1	6.26668	False
	14	14	3.85001	True
	14	1	4.13334	False
	14	3	4.66668	False
	14	13	4.50001	False
	14	15	3.85001	False
	14	14	5.93335	True
	14	15	4.40001	False
	14	14	4.80001	True
	14	14	3.75001	True
	14	14	4.18334	True
	14	13	3.80001	False
	14	14	4.56668	True
	14	4	4.00001	False
	14	14	4.66668	True
	14	4	7.10001	False
	14	14	4.51668	True
	14	14	3.53334	True
	15	15	4.18334	True
	15	15	4.61668	True
	15	15	4.25001	True
	15	2	4.55001	False
	15	3	4.31668	False
	15	13	4.61668	False
	15	15	4.06667	True
	15	16	3.75001	False
	15	16	3.88334	False
	15	15	4.91668	True
	15	2	3.48334	False
	15	2	5.21668	False
	15	15	4.60001	True
	15	16	4.05001	False
	15	14	5.05001	False
	15	16	3.55001	False
	15	15	4.28334	True
	15	15	5.05001	True
	15	15	4.66668	True
	15	3	3.23334	False
	15	15	5.81668	True
	15	14	4.13334	False
	15	15	6.80001	True
	15	2	4.51668	False
	15	1	4.26668	False
	15	15	5.08334	True
	15	16	4.90001	False
	15	5	6.23335	False
	15	14	4.15001	False
	15	1	6.36668	False
	15	16	4.01667	False
	15	15	5.98335	True
	15	15	3.73334	True
	15	15	5.06668	True
	15	16	4.43334	False
	15	15	4.73334	True
	15	15	5.95001	True
	15	15	4.21668	True
	15	13	4.36668	False
	15	13	4.58334	False
	15	14	3.53334	False
	15	1	4.03334	False
	15	5	6.05001	False
	15	14	5.05001	False
	15	15	4.31668	True
	15	16	3.86667	False
	15	16	3.96667	False
	15	14	10.75	False
	15	15	4.06667	True
	15	14	4.56668	False
	15	15	5.98335	True
	15	15	4.40001	True
	15	15	4.88334	True
	15	16	4.50001	False
	15	16	4.55001	False
	15	13	4.91668	False
	15	5	3.63334	False
	15	15	4.21668	True
	15	14	4.75001	False
	15	2	5.50001	False
	15	13	4.16668	False
	15	6	4.40001	False
	15	14	3.51667	False
	15	15	5.41668	True
	15	15	5.53334	True
	15	14	4.53334	False
	15	15	4.91668	True
	15	15	4.01667	True
	15	15	5.26668	True
	15	15	4.13334	True
	15	15	4.23334	True
	15	14	3.66667	False
	15	14	3.71667	False
	15	1	4.81668	False
	15	15	4.80001	True
	15	15	7.45001	True
	15	15	5.83335	True
	15	16	4.60001	False
	15	15	4.55001	True
	15	12	3.81667	False
	15	1	4.08334	False
	15	15	5.11668	True
	15	14	5.38334	False
	15	3	7.66668	False
	15	14	4.35001	False
	15	15	3.81667	True
	15	13	7.26668	False
	15	15	4.50001	True
	15	15	4.61668	True
	15	16	3.60001	False
	15	15	4.71668	True
	15	16	3.90001	False
	15	16	3.06667	False
	15	15	4.98334	True
	15	1	5.60001	False
	15	2	4.81668	False
	15	1	4.50001	False
	15	15	5.50001	True
	15	15	3.41667	True
	15	2	5.20001	False
	16	3	3.96667	False
	16	15	4.30001	False
	16	16	4.15001	True
	16	15	4.75001	False
	16	12	11.4167	False
	16	2	4.76668	False
	16	16	4.56668	True
	16	16	4.23334	True
	16	15	5.15001	False
	16	14	5.18334	False
	16	16	5.20001	True
	16	16	4.80001	True
	16	13	3.71667	False
	16	16	3.70001	True
	16	1	4.53334	False
	16	1	3.95001	False
	16	16	5.75001	True
	16	16	5.68334	True
	16	16	4.71668	True
	16	16	4.86668	True
	16	1	5.03334	False
	16	16	5.01668	True
	16	16	5.28334	True
	16	16	4.80001	True
	16	15	3.65001	False
	16	16	4.71668	True
	16	16	4.81668	True
	16	1	4.46668	False
	16	1	3.75001	False
	16	12	10.8	False
	16	16	5.93335	True
	16	16	5.00001	True
	16	11	15.7167	False
	16	16	6.68335	True
	16	15	3.80001	False
	16	16	3.83334	True
	16	16	5.13334	True
	16	16	5.25001	True
	16	2	4.21668	False
	16	4	4.35001	False
	16	4	4.41668	False
	16	15	4.26668	False
	16	16	4.55001	True
	16	2	4.90001	False
	16	1	4.60001	False
	16	14	8.16668	False
	16	1	4.25001	False
	16	16	3.81667	True
	16	1	4.75001	False
	16	2	4.60001	False
	16	3	3.68334	False
	16	15	3.93334	False
	16	16	5.98335	True
	16	16	6.96668	True
	16	15	5.33334	False
	16	16	4.23334	True
	16	15	4.26668	False
	16	2	7.43335	False
	16	16	5.45001	True
	16	16	5.48334	True
	16	16	7.18335	True
	16	2	4.75001	False
	16	16	4.55001	True
	16	14	4.08334	False
	16	3	7.15001	False
	16	15	5.55001	False
	16	5	3.38334	False
	16	16	3.93334	True
	16	16	5.48334	True
	16	16	4.40001	True
	16	15	4.18334	False
	16	16	4.56668	True
	16	16	4.21668	True
	16	16	4.25001	True
	16	13	4.36668	False
	16	16	4.11667	True
	16	14	5.65001	False
	16	3	4.08334	False
	16	4	4.10001	False
	16	16	3.81667	True
	16	16	6.66668	True
	16	16	4.16668	True
	16	14	3.95001	False
	16	16	5.11668	True
	16	16	4.03334	True
	16	16	4.13334	True
	16	16	4.11667	True
	16	14	3.78334	False
	16	11	6.66668	False
	16	16	4.75001	True
	16	1	4.51668	False
	16	16	4.51668	True
	16	1	4.55001	False
	16	2	5.93335	False
	16	16	3.50001	True
	16	16	9.08335	True
	16	16	4.61668	True
	16	15	5.56668	False
	16	16	9.43335	True
	16	13	3.93334	False
