# Supplementary material for: Computer Simulation of Leadership, Consensus Decision Making and Collective Behaviour in Humans
Source: PLoS One. 2014 Jan 17;9(1):e80680. doi: 10.1371/journal.pone.0080680 (PMC3894931; doi:10.1371/journal.pone.0080680)
Supplement: Data S1 — Raw data for the ms. (ZIP) [file pone.0080680.s002.zip › raw data for the ms/result(exp2, all 4 treatments).xlsx]

## Sheet: Sheet1
Treatment	Target	Arrived Position	Time Used	Arrived?
1	1	16	10.95	0
1	1	1	10.8667	1
1	1	1	13	1
1	1	1	16.0667	1
1	1	2	15.7834	0
1	1	1	14.7667	1
1	1	16	15	0
1	1	1	11.7834	1
1	1	1	12.5	1
1	1	1	12.1834	1
1	1	1	12.5834	1
1	1	16	13.65	0
1	1	1	13.0334	1
1	1	1	12.45	1
1	1	1	12.6834	1
1	1	2	11.1834	0
1	1	1	12	1
1	1	1	16.3167	1
1	1	1	14.0334	1
1	1	1	11.3	1
1	1	2	12.55	0
1	1	1	18.8667	1
1	1	1	14	1
1	1	1	12.7334	1
1	1	1	12.9834	1
1	1	1	12.8	1
1	1	1	11.9834	1
1	1	1	13.4667	1
1	1	1	11.15	1
1	1	1	12.3	1
1	1	1	12.5167	1
1	1	1	13.1834	1
1	1	1	13.1167	1
1	1	16	13.8	0
1	1	1	14.5334	1
1	1	2	10.8667	0
1	1	1	13.7834	1
1	1	1	16.7834	1
1	1	1	13.8167	1
1	1	1	14.2834	1
1	1	16	14.7167	0
1	1	1	10.5834	1
1	1	1	12.5667	1
1	1	2	12.85	0
1	1	1	12.95	1
1	1	1	11.3167	1
1	1	1	10.8167	1
1	1	3	15	0
1	1	2	13.3667	0
1	1	2	10.8167	0
1	1	1	13.2	1
1	1	1	13.95	1
1	1	1	13.5834	1
1	1	1	12.6834	1
1	1	1	14.9834	1
1	1	2	12.0167	0
1	1	2	12.6167	0
1	1	1	12.8667	1
1	1	1	17.7	1
1	1	1	11.7	1
1	1	1	12.0334	1
1	1	1	11.8667	1
1	1	1	13.3167	1
1	1	1	12.0334	1
1	1	1	16.5667	1
1	1	16	11.5334	0
1	1	1	12.6667	1
1	1	2	12.6334	0
1	1	15	11.5834	0
1	1	2	14.65	0
1	1	2	11.7	0
1	1	16	18.05	0
1	1	1	13.25	1
1	1	2	11.4667	0
1	1	1	12.7334	1
1	1	1	13.65	1
1	1	16	15.85	0
1	1	1	14.9834	1
1	1	1	11.4667	1
1	1	1	16.7167	1
1	1	1	13.4	1
1	1	1	11.4667	1
1	1	13	12.4167	0
1	1	1	12.9834	1
1	1	15	11.1	0
1	1	1	17.4167	1
1	1	1	11.6834	1
1	1	1	13.6834	1
1	1	1	12.5167	1
1	1	1	14.3167	1
1	1	3	11.1	0
1	1	1	14.4334	1
1	1	1	14.6834	1
1	1	1	18.8167	1
1	1	16	20.6834	0
1	1	1	12.2834	1
1	1	1	13.4167	1
1	1	15	17.2334	0
1	1	16	11.7667	0
1	1	16	13.4	0
1	2	2	13.1834	1
1	2	4	11.0834	0
1	2	1	15.6667	0
1	2	2	12.7334	1
1	2	2	10.1334	1
1	2	2	12.5834	1
1	2	3	13.0667	0
1	2	1	11.1334	0
1	2	1	15.8334	0
1	2	2	23.75	1
1	2	2	12.2334	1
1	2	2	12.1667	1
1	2	4	16.2667	0
1	2	3	11.7	0
1	2	2	13.3667	1
1	2	15	15.45	0
1	2	2	16.0167	1
1	2	1	12.8667	0
1	2	2	11.7167	1
1	2	1	11.35	0
1	2	2	11.85	1
1	2	2	11.9667	1
1	2	2	12.3667	1
1	2	2	15.0834	1
1	2	1	14.5334	0
1	2	2	14.0834	1
1	2	4	12.95	0
1	2	2	17.15	1
1	2	2	12.65	1
1	2	2	13.4834	1
1	2	3	13.5334	0
1	2	2	13.8167	1
1	2	1	14.3834	0
1	2	2	10.4167	1
1	2	1	12.0167	0
1	2	1	11.3667	0
1	2	2	14.1334	1
1	2	2	14.5334	1
1	2	2	11.9167	1
1	2	3	15.6	0
1	2	2	11.7	1
1	2	2	12.7167	1
1	2	2	12.8334	1
1	2	2	10.7167	1
1	2	2	13.3334	1
1	2	2	11.9834	1
1	2	2	12.3667	1
1	2	2	14.7	1
1	2	2	12.7	1
1	2	2	12.7	1
1	2	1	11.4	0
1	2	1	12.5667	0
1	2	2	12.7834	1
1	2	2	11.75	1
1	2	2	12.7834	1
1	2	2	12.8167	1
1	2	2	13.55	1
1	2	2	12	1
1	2	16	15.05	0
1	2	1	13	0
1	2	2	15.3334	1
1	2	3	12.8	0
1	2	2	11.6334	1
1	2	1	12.8667	0
1	2	2	16.8167	1
1	2	2	13.9834	1
1	2	2	12.55	1
1	2	2	12.25	1
1	2	16	10.8334	0
1	2	2	15.1334	1
1	2	2	15.0834	1
1	2	15	12.65	0
1	2	2	13.1667	1
1	2	1	13.2	0
1	2	2	13	1
1	2	4	11.65	0
1	2	2	12.7	1
1	2	2	14.2834	1
1	2	1	16.2167	0
1	2	1	12.7334	0
1	2	1	10.5834	0
1	2	1	16.3167	0
1	2	2	11.6334	1
1	2	2	23.4167	1
1	2	2	10.7	1
1	2	2	13.6	1
1	2	2	13.15	1
1	2	3	12.7667	0
1	2	2	13.1334	1
1	2	2	14.85	1
1	2	3	12.1	0
1	2	2	10.0334	1
1	2	2	13.8167	1
1	2	2	13.9167	1
1	2	1	13.9834	0
1	2	3	12.4834	0
1	2	2	16.5	1
1	2	2	12.7	1
1	2	3	11.7167	0
1	2	2	12.75	1
1	3	3	14.6334	1
1	3	4	12.9834	0
1	3	3	16.4167	1
1	3	2	13.1	0
1	3	3	13.5834	1
1	3	3	19.55	1
1	3	2	12.3167	0
1	3	3	11.55	1
1	3	3	12.6834	1
1	3	3	12.45	1
1	3	3	11.2667	1
1	3	3	13.6667	1
1	3	2	13.0667	0
1	3	3	13.1167	1
1	3	3	19.5334	1
1	3	3	12.75	1
1	3	2	14.3834	0
1	3	3	13	1
1	3	3	16.2334	1
1	3	14	29.9501	0
1	3	3	11.2	1
1	3	4	11.6	0
1	3	3	18.9167	1
1	3	3	13.2	1
1	3	3	12.4167	1
1	3	3	14.6	1
1	3	16	13.0167	0
1	3	3	11.7	1
1	3	1	14.9834	0
1	3	3	15.0834	1
1	3	3	13.4167	1
1	3	3	13.45	1
1	3	4	13.8334	0
1	3	16	21.2834	0
1	3	2	12.1	0
1	3	3	14.2334	1
1	3	2	13.0667	0
1	3	3	11.3167	1
1	3	3	11.6834	1
1	3	3	15.5334	1
1	3	3	14.2334	1
1	3	3	11.1167	1
1	3	3	11.6	1
1	3	1	13.7334	0
1	3	3	15.9834	1
1	3	3	13.4167	1
1	3	2	12.65	0
1	3	3	23.3834	1
1	3	3	11.65	1
1	3	3	15.6834	1
1	3	3	12.9834	1
1	3	3	11.4667	1
1	3	2	11.2334	0
1	3	3	12.7334	1
1	3	4	12.2334	0
1	3	1	12.9167	0
1	3	3	15.6	1
1	3	4	14.1	0
1	3	3	15	1
1	3	2	11.4167	0
1	3	15	17.5334	0
1	3	2	13.9	0
1	3	3	14.3334	1
1	3	1	14.95	0
1	3	2	21.8	0
1	3	3	12.2667	1
1	3	3	15.7667	1
1	3	1	13.8	0
1	3	3	11.5	1
1	3	3	12.3167	1
1	3	3	11.3334	1
1	3	2	16.9167	0
1	3	3	11.6334	1
1	3	2	20.6334	0
1	3	1	9.78335	0
1	3	2	11.9167	0
1	3	3	13.9334	1
1	3	13	15.35	0
1	3	3	13.35	1
1	3	2	12.4334	0
1	3	3	19.2667	1
1	3	2	11.9	0
1	3	1	17.8667	0
1	3	3	12.55	1
1	3	3	12.6	1
1	3	3	14.05	1
1	3	3	14.5834	1
1	3	5	19.0167	0
1	3	3	13.5334	1
1	3	3	13.55	1
1	3	3	15.95	1
1	3	3	12.3834	1
1	3	3	12.2167	1
1	3	3	18.05	1
1	3	3	12.3334	1
1	3	3	12.9334	1
1	3	3	11.55	1
1	3	1	15.8667	0
1	3	2	15.3834	0
1	3	3	13.45	1
1	4	4	13.0167	1
1	4	4	13.65	1
1	4	4	12.9667	1
1	4	3	44.1501	0
1	4	6	17.15	0
1	4	15	18.65	0
1	4	4	11.85	1
1	4	4	11.3334	1
1	4	3	12.4834	0
1	4	4	12.6	1
1	4	3	14.9334	0
1	4	4	13.7	1
1	4	4	11.9667	1
1	4	4	13.5334	1
1	4	1	17.7667	0
1	4	3	12.9	0
1	4	4	11.9667	1
1	4	4	12.6667	1
1	4	4	12.5167	1
1	4	5	12.2667	0
1	4	4	11.9167	1
1	4	4	26.6167	1
1	4	4	12.1167	1
1	4	4	11.8167	1
1	4	3	15.2667	0
1	4	4	12.5	1
1	4	4	12.3	1
1	4	3	12.0834	0
1	4	4	20.7	1
1	4	4	11.3334	1
1	4	4	19.4167	1
1	4	4	15.2167	1
1	4	4	13.3667	1
1	4	3	17.5834	0
1	4	4	13.35	1
1	4	4	12.65	1
1	4	4	12.7667	1
1	4	4	11.85	1
1	4	2	18.3834	0
1	4	4	13.9834	1
1	4	4	16.0834	1
1	4	4	12.8	1
1	4	4	14.7667	1
1	4	4	20.3167	1
1	4	5	12.3834	0
1	4	4	14.2334	1
1	4	3	12.85	0
1	4	4	11.2834	1
1	4	4	12.8334	1
1	4	4	49.8834	1
1	4	4	16.3	1
1	4	4	11.3167	1
1	4	4	16.6834	1
1	4	4	12.2667	1
1	4	3	14.2	0
1	4	4	12.3334	1
1	4	3	13.9	0
1	4	2	17.15	0
1	4	3	11.4667	0
1	4	5	15.25	0
1	4	5	12.6167	0
1	4	4	12.45	1
1	4	4	12.6167	1
1	4	2	14.4167	0
1	4	3	14.9834	0
1	4	4	33.9167	1
1	4	2	15.1167	0
1	4	4	11.65	1
1	4	3	13.5667	0
1	4	4	13.2	1
1	4	3	13.9167	0
1	4	4	14.6	1
1	4	4	27.4834	1
1	4	4	13.3667	1
1	4	4	11.9	1
1	4	1	25.6167	0
1	4	5	12.55	0
1	4	5	18.7167	0
1	4	3	11.3667	0
1	4	4	12.7667	1
1	4	4	26.1001	1
1	4	3	13.1834	0
1	4	4	15.1167	1
1	4	4	16.2167	1
1	4	3	12.25	0
1	4	3	13.15	0
1	4	4	12.0667	1
1	4	4	13.7834	1
1	4	4	10.8	1
1	4	4	19.6667	1
1	4	4	15.5334	1
1	4	4	15.15	1
1	4	4	16.1167	1
1	4	4	9.81669	1
1	4	4	12.15	1
1	4	4	13.1334	1
1	4	4	11.7	1
1	4	4	12.3334	1
1	4	4	13.1834	1
1	4	6	44.0001	0
1	5	5	11.7834	1
1	5	3	16.3834	0
1	5	5	12.4667	1
1	5	3	13.7667	0
1	5	3	17.8667	0
1	5	5	23.6167	1
1	5	5	12.1834	1
1	5	5	14.0667	1
1	5	6	11.65	0
1	5	5	13.2667	1
1	5	5	12.8834	1
1	5	4	13.2834	0
1	5	5	11.4667	1
1	5	5	11.95	1
1	5	5	12.55	1
1	5	5	12.6834	1
1	5	4	14.6	0
1	5	5	17.5334	1
1	5	3	12.5834	0
1	5	2	14.0834	0
1	5	5	16.7	1
1	5	5	12.2834	1
1	5	5	12.45	1
1	5	2	16.9334	0
1	5	5	16.95	1
1	5	5	11.75	1
1	5	8	19.25	0
1	5	5	12.6334	1
1	5	5	13.25	1
1	5	5	11.4667	1
1	5	5	12.3334	1
1	5	5	28.7167	1
1	5	5	13.4	1
1	5	5	12.3834	1
1	5	3	13.5	0
1	5	3	12.5167	0
1	5	2	16.7	0
1	5	4	16.6834	0
1	5	5	12.9834	1
1	5	5	11.7	1
1	5	5	11.6334	1
1	5	5	13.9834	1
1	5	5	11.9834	1
1	5	5	11.0334	1
1	5	5	11.2	1
1	5	5	12.8	1
1	5	6	14.1334	0
1	5	4	12.8167	0
1	5	5	12.5834	1
1	5	3	17.9334	0
1	5	5	12.45	1
1	5	5	19.1834	1
1	5	1	27.7667	0
1	5	5	13.1667	1
1	5	5	13.85	1
1	5	5	12.2667	1
1	5	5	14.85	1
1	5	5	13.0667	1
1	5	5	13.0334	1
1	5	5	13.1334	1
1	5	4	14.1167	0
1	5	4	11.9167	0
1	5	5	14.6667	1
1	5	5	12.7	1
1	5	5	13.0667	1
1	5	4	16.05	0
1	5	5	12.5167	1
1	5	5	10.6834	1
1	5	5	11.2	1
1	5	3	14.5	0
1	5	5	13.9834	1
1	5	4	13.1667	0
1	5	5	14.5167	1
1	5	5	12.35	1
1	5	5	11.4	1
1	5	5	14.0167	1
1	5	5	13.3	1
1	5	5	11.4667	1
1	5	5	22.8834	1
1	5	5	10.5667	1
1	5	5	11.2667	1
1	5	5	11.65	1
1	5	5	13.6334	1
1	5	5	15.8	1
1	5	5	13.1167	1
1	5	5	14.7	1
1	5	5	13.2334	1
1	5	1	19	0
1	5	6	14.05	0
1	5	5	13.3334	1
1	5	5	12.0167	1
1	5	5	11.5167	1
1	5	5	11.5	1
1	5	5	11.6	1
1	5	5	11.95	1
1	5	5	12.1167	1
1	5	5	10.6334	1
1	5	5	11.9667	1
1	5	5	13.75	1
1	5	5	12.7	1
1	6	6	10.4334	1
1	6	6	10.5167	1
1	6	6	17.45	1
1	6	6	11.4834	1
1	6	1	25.2667	0
1	6	6	10.7	1
1	6	6	17.25	1
1	6	6	11.2	1
1	6	6	10.3334	1
1	6	6	11.65	1
1	6	6	10.7834	1
1	6	4	21	0
1	6	5	9.76669	0
1	6	5	13.9667	0
1	6	6	11.3167	1
1	6	5	16.2	0
1	6	5	15.05	0
1	6	6	9.91669	1
1	6	6	12.85	1
1	6	6	10.1	1
1	6	6	12.0167	1
1	6	6	11.5834	1
1	6	6	11.5667	1
1	6	6	12.4834	1
1	6	6	12.2	1
1	6	5	15.95	0
1	6	8	46.9168	0
1	6	6	19.5667	1
1	6	6	13.5667	1
1	6	6	11.4834	1
1	6	6	10.8834	1
1	6	6	13.4667	1
1	6	1	15.45	0
1	6	1	19.35	0
1	6	6	11.2	1
1	6	6	11.0167	1
1	6	6	12	1
1	6	6	11.4	1
1	6	5	10.9167	0
1	6	6	11.8167	1
1	6	6	20.8834	1
1	6	4	18.6667	0
1	6	6	10.8834	1
1	6	6	10.65	1
1	6	6	11.7834	1
1	6	14	13.85	0
1	6	6	12.4	1
1	6	6	11.6834	1
1	6	6	10.7667	1
1	6	6	13.4834	1
1	6	5	13.3	0
1	6	6	10.65	1
1	6	6	15	1
1	6	5	14.3	0
1	6	6	13.7667	1
1	6	6	17.1334	1
1	6	4	13.6167	0
1	6	6	15.9834	1
1	6	6	12.2167	1
1	6	6	11.4667	1
1	6	6	13.05	1
1	6	13	18.5834	0
1	6	6	11.6834	1
1	6	16	20.8667	0
1	6	6	11.1	1
1	6	6	15.6334	1
1	6	6	22.75	1
1	6	6	10.6834	1
1	6	7	11.3	0
1	6	6	11.6	1
1	6	6	15.05	1
1	6	6	11.2	1
1	6	5	12.9834	0
1	6	6	13.3167	1
1	6	6	11.85	1
1	6	6	31.3167	1
1	6	6	20.5834	1
1	6	5	11.5334	0
1	6	6	13.05	1
1	6	6	10.8167	1
1	6	6	11.8667	1
1	6	6	11.0334	1
1	6	7	10.95	0
1	6	6	12.85	1
1	6	6	11.05	1
1	6	5	12.6334	0
1	6	3	16.5334	0
1	6	6	11.6834	1
1	6	5	16.8	0
1	6	6	12.2834	1
1	6	6	11.8834	1
1	6	6	10.7834	1
1	6	3	16.05	0
1	6	6	14.95	1
1	6	6	9.96669	1
1	6	6	11.2334	1
1	6	7	12.8667	0
1	6	5	18.8167	0
1	6	3	21	0
1	6	6	10.6167	1
1	7	7	11.65	1
1	7	7	11.2167	1
1	7	7	10.5334	1
1	7	7	11.3167	1
1	7	7	9.45002	1
1	7	7	11.0167	1
1	7	7	36.9334	1
1	7	7	12.2334	1
1	7	5	17.7167	0
1	7	7	11.35	1
1	7	7	25.3834	1
1	7	7	11.9834	1
1	7	1	15.75	0
1	7	7	13.0667	1
1	7	7	12.0334	1
1	7	7	14.3334	1
1	7	7	11.5834	1
1	7	7	12.0834	1
1	7	7	11.35	1
1	7	7	14.7167	1
1	7	3	21.7167	0
1	7	7	13.4	1
1	7	7	11.05	1
1	7	7	11.3	1
1	7	6	11.4167	0
1	7	7	13.8667	1
1	7	15	17.7334	0
1	7	7	9.90002	1
1	7	7	11.7667	1
1	7	7	11.2	1
1	7	7	10.0834	1
1	7	14	28.0334	0
1	7	7	19.5667	1
1	7	7	11.9667	1
1	7	11	20.0667	0
1	7	6	14.4	0
1	7	7	11.9334	1
1	7	7	10.6167	1
1	7	7	10.6	1
1	7	7	11.3167	1
1	7	7	25.8334	1
1	7	7	13.9667	1
1	7	7	11.7	1
1	7	7	10.45	1
1	7	3	26.0834	0
1	7	7	9.85002	1
1	7	7	10.7667	1
1	7	6	13.4	0
1	7	7	10.7	1
1	7	7	10.4834	1
1	7	8	14.0334	0
1	7	7	14.4667	1
1	7	7	10.6834	1
1	7	5	12.9167	0
1	7	7	12.8334	1
1	7	7	11.5167	1
1	7	6	12.2167	0
1	7	7	10.65	1
1	7	7	10.7167	1
1	7	7	12.7	1
1	7	8	11.1834	0
1	7	13	60.8501	0
1	7	7	16.85	1
1	7	7	12.75	1
1	7	7	10.9667	1
1	7	6	13.2834	0
1	7	7	9.78335	1
1	7	7	11.7	1
1	7	7	11.4167	1
1	7	5	13.7834	0
1	7	7	10.4	1
1	7	7	11.5334	1
1	7	6	27.6667	0
1	7	7	13.5834	1
1	7	7	10.45	1
1	7	7	10.9667	1
1	7	7	13.1667	1
1	7	7	13.45	1
1	7	7	12.4667	1
1	7	7	14.5667	1
1	7	7	13.6667	1
1	7	4	13.2834	0
1	7	8	17.15	0
1	7	7	44.2834	1
1	7	7	11.15	1
1	7	7	11.2	1
1	7	7	26.4667	1
1	7	6	14.1334	0
1	7	7	10.1334	1
1	7	7	11.3334	1
1	7	7	13.4834	1
1	7	7	10.5	1
1	7	7	11.75	1
1	7	7	11.3167	1
1	7	7	11.95	1
1	7	7	12.1334	1
1	7	7	13.2667	1
1	7	7	10.5834	1
1	7	7	15.0667	1
1	7	7	11.55	1
1	8	8	14.2167	1
1	8	8	12.1167	1
1	8	8	11.6667	1
1	8	8	10.2	1
1	8	8	10.05	1
1	8	8	29.8667	1
1	8	8	11.4667	1
1	8	7	14.4667	0
1	8	8	11.3	1
1	8	8	12.1334	1
1	8	8	16.6834	1
1	8	8	53.0501	1
1	8	8	10.65	1
1	8	8	10.1167	1
1	8	8	29.6501	1
1	8	8	14.1	1
1	8	8	11.7334	1
1	8	14	69.0668	0
1	8	7	17.0167	0
1	8	8	11.5667	1
1	8	8	11.5667	1
1	8	8	11.5334	1
1	8	8	11.3167	1
1	8	8	10.0334	1
1	8	8	11.8834	1
1	8	8	13.8334	1
1	8	8	10.3834	1
1	8	8	11	1
1	8	8	9.96669	1
1	8	8	10.4334	1
1	8	8	11.75	1
1	8	12	22.95	0
1	8	1	27.9834	0
1	8	8	11.1	1
1	8	8	10.6834	1
1	8	8	10.0334	1
1	8	2	12.55	0
1	8	8	9.16669	1
1	8	8	10.45	1
1	8	8	10.55	1
1	8	14	18.4167	0
1	8	8	10.5334	1
1	8	8	14.7334	1
1	8	8	10.25	1
1	8	8	10.6167	1
1	8	8	11.0667	1
1	8	8	12.8	1
1	8	1	31.6167	0
1	8	7	15.3834	0
1	8	8	10.1834	1
1	8	8	12.5834	1
1	8	8	11.0667	1
1	8	8	10.9667	1
1	8	10	19.9834	0
1	8	8	10.8834	1
1	8	8	11.9334	1
1	8	8	10.45	1
1	8	6	41.3667	0
1	8	8	12.7667	1
1	8	8	10.9	1
1	8	8	10.3167	1
1	8	8	10.2334	1
1	8	8	12.6334	1
1	8	8	12.6834	1
1	8	8	11.9834	1
1	8	15	18.6834	0
1	8	8	10.15	1
1	8	7	26.4834	0
1	8	10	13.7834	0
1	8	8	11.4334	1
1	8	8	13.05	1
1	8	3	14.85	0
1	8	8	10.8834	1
1	8	8	13.0167	1
1	8	8	11.0167	1
1	8	8	12.2167	1
1	8	8	13.95	1
1	8	8	10.3334	1
1	8	16	45.4168	0
1	8	8	10.5167	1
1	8	6	14.4334	0
1	8	3	32.1167	0
1	8	12	39.9167	0
1	8	8	10.2	1
1	8	8	10.6334	1
1	8	8	9.96669	1
1	8	8	11.6	1
1	8	8	11.25	1
1	8	8	10.05	1
1	8	7	11.8667	0
1	8	8	11.45	1
1	8	8	10.0167	1
1	8	8	9.76669	1
1	8	7	14.3167	0
1	8	3	11.7667	0
1	8	8	15.3	1
1	8	6	14.0334	0
1	8	8	12.4667	1
1	8	8	13.2834	1
1	8	3	16.45	0
1	9	9	12.3667	1
1	9	11	31.6334	0
1	9	9	11.5	1
1	9	9	13.8834	1
1	9	9	10.85	1
1	9	9	10.45	1
1	9	9	11.3667	1
1	9	9	12.3334	1
1	9	1	35.2167	0
1	9	9	11.25	1
1	9	9	12.3167	1
1	9	9	12.45	1
1	9	9	11.3	1
1	9	9	19.4334	1
1	9	9	11.95	1
1	9	9	10.4167	1
1	9	9	11.8167	1
1	9	9	11.5334	1
1	9	9	11.3334	1
1	9	9	12.5	1
1	9	9	11.4667	1
1	9	9	10.6334	1
1	9	8	18.0167	0
1	9	9	10.8	1
1	9	2	19.4167	0
1	9	9	17.2334	1
1	9	9	15.3	1
1	9	4	82.8335	0
1	9	9	11.9	1
1	9	11	12.8334	0
1	9	9	11.8334	1
1	9	9	9.80002	1
1	9	9	10.3667	1
1	9	9	15.3667	1
1	9	15	43.0001	0
1	9	9	10.9	1
1	9	9	12.1167	1
1	9	9	10.3834	1
1	9	9	12.3667	1
1	9	9	13.0167	1
1	9	9	11.0167	1
1	9	9	11.5	1
1	9	9	10.5334	1
1	9	9	11.8334	1
1	9	9	35.5001	1
1	9	9	11.1667	1
1	9	9	12.0334	1
1	9	9	10.9	1
1	9	9	10.6334	1
1	9	9	11.9834	1
1	9	9	11.4334	1
1	9	9	12.7334	1
1	9	9	11.4834	1
1	9	9	11.6334	1
1	9	9	13.1	1
1	9	1	22.3334	0
1	9	9	14.2667	1
1	9	9	13.3834	1
1	9	13	15.8	0
1	9	9	11.7	1
1	9	9	9.85002	1
1	9	9	11.45	1
1	9	9	22.3	1
1	9	9	11.6167	1
1	9	8	20.6334	0
1	9	7	17.6167	0
1	9	9	11.15	1
1	9	9	10.4	1
1	9	9	10.9834	1
1	9	9	11.4667	1
1	9	9	10.9167	1
1	9	9	9.98335	1
1	9	9	19.7667	1
1	9	9	12.25	1
1	9	9	14.6334	1
1	9	9	14.75	1
1	9	4	14.4834	0
1	9	9	10.3667	1
1	9	9	13.1167	1
1	9	9	10.3167	1
1	9	5	23.85	0
1	9	11	15.4834	0
1	9	9	11.6	1
1	9	15	42.3334	0
1	9	9	21.9167	1
1	9	9	58.7335	1
1	9	9	11.1167	1
1	9	9	11	1
1	9	9	10.25	1
1	9	10	13.1	0
1	9	9	11.7	1
1	9	9	12.55	1
1	9	9	11.4834	1
1	9	10	19.8667	0
1	9	9	10.8	1
1	9	9	11.2	1
1	9	9	11.4834	1
1	9	9	13.5834	1
1	9	9	12.0834	1
1	9	11	15.7667	0
1	10	10	15.4834	1
1	10	10	13.3334	1
1	10	10	12.8167	1
1	10	10	13.4	1
1	10	8	19.4667	0
1	10	10	29.1167	1
1	10	10	18.5	1
1	10	10	11.6167	1
1	10	10	11.4167	1
1	10	10	13.0334	1
1	10	10	10.9667	1
1	10	10	10.75	1
1	10	10	10.2167	1
1	10	10	12.2167	1
1	10	10	13.1667	1
1	10	10	11.3334	1
1	10	10	10.6834	1
1	10	10	11.2167	1
1	10	10	10.3	1
1	10	1	60.2001	0
1	10	10	11.6167	1
1	10	10	16.1167	1
1	10	10	10.7834	1
1	10	10	10.2667	1
1	10	10	15.5167	1
1	10	10	12.95	1
1	10	10	27.7834	1
1	10	10	12.8167	1
1	10	10	16.9667	1
1	10	10	12.1667	1
1	10	10	13.5	1
1	10	10	10.3167	1
1	10	10	9.96669	1
1	10	10	11.8167	1
1	10	10	10.1834	1
1	10	10	13.0167	1
1	10	10	10.5334	1
1	10	10	10.9167	1
1	10	10	10.1667	1
1	10	10	12.75	1
1	10	10	13.9667	1
1	10	10	12.8334	1
1	10	10	11.8167	1
1	10	10	13.5334	1
1	10	10	13.25	1
1	10	10	11.3834	1
1	10	10	11.75	1
1	10	11	12.9167	0
1	10	9	14.45	0
1	10	10	10.85	1
1	10	10	10.6834	1
1	10	10	10.6334	1
1	10	3	11.7834	0
1	10	10	10.0167	1
1	10	1	19.3834	0
1	10	10	11.0167	1
1	10	10	10.1334	1
1	10	10	11.5334	1
1	10	10	9.98335	1
1	10	10	9.98335	1
1	10	10	11.2834	1
1	10	10	10.4167	1
1	10	10	10.0167	1
1	10	10	10.7	1
1	10	10	21.95	1
1	10	10	20.15	1
1	10	10	10.4167	1
1	10	10	12.8667	1
1	10	10	14.35	1
1	10	10	14.9334	1
1	10	10	57.5001	1
1	10	10	10.7334	1
1	10	10	15.4	1
1	10	10	16	1
1	10	10	9.85002	1
1	10	10	17.65	1
1	10	10	10.6	1
1	10	11	14.7167	0
1	10	10	17.7167	1
1	10	10	10.15	1
1	10	11	10.6	0
1	10	10	10.9667	1
1	10	6	20	0
1	10	10	11.2834	1
1	10	6	21.4834	0
1	10	13	15.9667	0
1	10	10	14.5667	1
1	10	10	17.4167	1
1	10	10	11.0334	1
1	10	10	10.2834	1
1	10	10	11.1667	1
1	10	10	9.66669	1
1	10	11	15.1834	0
1	10	10	10.5834	1
1	10	10	14.3167	1
1	10	10	39.7501	1
1	10	10	27.4501	1
1	10	10	11.1834	1
1	10	8	22.0167	0
1	10	2	18.75	0
1	11	11	11.0167	1
1	11	11	10.0834	1
1	11	11	29.5667	1
1	11	11	11.5834	1
1	11	11	12.4834	1
1	11	11	13.1334	1
1	11	11	14.2167	1
1	11	11	13.4	1
1	11	13	12.65	0
1	11	11	12.05	1
1	11	11	12.6667	1
1	11	5	25.5334	0
1	11	11	31.6834	1
1	11	11	12.5834	1
1	11	11	13	1
1	11	11	12.8667	1
1	11	11	13	1
1	11	11	11.8667	1
1	11	11	13.6334	1
1	11	11	12.9334	1
1	11	11	12.5	1
1	11	11	12	1
1	11	12	13.5334	0
1	11	11	11.9167	1
1	11	13	17.1167	0
1	11	11	12.55	1
1	11	11	9.63335	1
1	11	11	16.9334	1
1	11	11	13.3334	1
1	11	11	10.7667	1
1	11	11	11.8334	1
1	11	11	10.55	1
1	11	11	13.6	1
1	11	11	11.0834	1
1	11	13	17.8334	0
1	11	11	10.6834	1
1	11	11	10.9334	1
1	11	11	42.1001	1
1	11	11	10.6834	1
1	11	11	11.3167	1
1	11	2	34.3501	0
1	11	11	17.5	1
1	11	6	22.6167	0
1	11	11	10.5667	1
1	11	11	10.9167	1
1	11	11	13.3167	1
1	11	11	17.8834	1
1	11	11	11.0667	1
1	11	13	13.4167	0
1	11	11	12.1167	1
1	11	11	10.3667	1
1	11	11	12.1167	1
1	11	11	12.7167	1
1	11	10	14.1834	0
1	11	11	10.6167	1
1	11	11	28.9501	1
1	11	13	17.4	0
1	11	16	21.15	0
1	11	11	11.0167	1
1	11	11	13.7834	1
1	11	11	31.6501	1
1	11	11	35.6334	1
1	11	11	11.5167	1
1	11	3	40.2001	0
1	11	11	11.15	1
1	11	14	19.0167	0
1	11	11	12.3667	1
1	11	12	14.1167	0
1	11	11	10.4	1
1	11	11	15.55	1
1	11	11	12.6667	1
1	11	11	12.2167	1
1	11	13	15.0667	0
1	11	11	16.35	1
1	11	12	13.25	0
1	11	11	10.3	1
1	11	1	21.3167	0
1	11	11	11.3334	1
1	11	11	9.96669	1
1	11	11	10.4667	1
1	11	11	12.6	1
1	11	11	12.5334	1
1	11	11	10.5334	1
1	11	11	35.4334	1
1	11	11	11.4667	1
1	11	11	10.75	1
1	11	11	11.85	1
1	11	11	12.1	1
1	11	11	11.5834	1
1	11	12	11.9334	0
1	11	11	10.7	1
1	11	11	11.05	1
1	11	11	13.1167	1
1	11	12	12.3334	0
1	11	11	13.5	1
1	11	11	11.2667	1
1	11	11	11.3834	1
1	11	11	13.4667	1
1	11	13	12.0834	0
1	11	11	12.0334	1
1	12	12	10.8	1
1	12	12	11.9834	1
1	12	13	11.5834	0
1	12	12	10.3334	1
1	12	12	12.1667	1
1	12	12	10.5167	1
1	12	15	21.7	0
1	12	13	11.9667	0
1	12	15	29.6001	0
1	12	12	44.9834	1
1	12	12	13.4	1
1	12	12	12.1667	1
1	12	11	11.3334	0
1	12	12	11.3334	1
1	12	12	15.0834	1
1	12	12	10.65	1
1	12	12	11.55	1
1	12	15	12.5334	0
1	12	12	14.4334	1
1	12	12	11.6167	1
1	12	12	11.5834	1
1	12	12	17.0667	1
1	12	12	12.4667	1
1	12	12	13.4	1
1	12	12	10.1834	1
1	12	13	15.6834	0
1	12	12	11.6167	1
1	12	12	13.6667	1
1	12	12	11.3	1
1	12	12	20.0834	1
1	12	4	11	0
1	12	14	14.9834	0
1	12	12	10.6834	1
1	12	12	14.0834	1
1	12	2	13.3334	0
1	12	12	11.2834	1
1	12	12	14.05	1
1	12	13	11.4334	0
1	12	12	18.45	1
1	12	12	10.7667	1
1	12	12	11.25	1
1	12	12	10.8667	1
1	12	11	10.95	0
1	12	12	17.85	1
1	12	12	11.2667	1
1	12	16	12.2167	0
1	12	12	10.9167	1
1	12	12	12.9834	1
1	12	12	11.4167	1
1	12	12	10.85	1
1	12	12	10.5334	1
1	12	13	16.1834	0
1	12	8	34.9834	0
1	12	12	13.05	1
1	12	4	56.8334	0
1	12	12	16.5667	1
1	12	12	12.0834	1
1	12	12	10.6834	1
1	12	11	10.6334	0
1	12	12	11.95	1
1	12	12	10.9334	1
1	12	12	13.2334	1
1	12	12	10.95	1
1	12	12	10.8667	1
1	12	12	10.85	1
1	12	12	13.05	1
1	12	12	11.8167	1
1	12	12	14.3667	1
1	12	15	13.6834	0
1	12	12	11.0667	1
1	12	12	10.9667	1
1	12	12	12.8667	1
1	12	12	10.8834	1
1	12	10	16.5167	0
1	12	1	14.9167	0
1	12	11	12.7667	0
1	12	12	12.3	1
1	12	12	10.8667	1
1	12	12	11.7667	1
1	12	12	10.0834	1
1	12	16	16.2834	0
1	12	12	11.85	1
1	12	11	11.0167	0
1	12	12	15.65	1
1	12	13	12.95	0
1	12	12	10.8667	1
1	12	12	11.2	1
1	12	12	16.8167	1
1	12	12	12.5667	1
1	12	16	26.7167	0
1	12	14	13.3334	0
1	12	12	11.1	1
1	12	12	14.4	1
1	12	12	13.5834	1
1	12	12	12.25	1
1	12	12	13.1167	1
1	12	12	24.0667	1
1	12	12	10.8	1
1	12	12	11.3667	1
1	12	12	11.6334	1
1	13	13	12.85	1
1	13	13	18.9667	1
1	13	12	10.8167	0
1	13	13	11.4667	1
1	13	12	14.5834	0
1	13	3	14.75	0
1	13	13	14.75	1
1	13	13	10.45	1
1	13	13	11.95	1
1	13	13	10.85	1
1	13	12	11.9834	0
1	13	13	11.15	1
1	13	13	11.7	1
1	13	13	12.45	1
1	13	13	12.5	1
1	13	13	11.0667	1
1	13	13	13.5667	1
1	13	13	14.15	1
1	13	13	11.6334	1
1	13	13	11.8834	1
1	13	13	12.95	1
1	13	13	11.35	1
1	13	13	12.6667	1
1	13	13	14.4834	1
1	13	1	16.95	0
1	13	13	11.5	1
1	13	13	14.3667	1
1	13	13	12.1667	1
1	13	13	17.9834	1
1	13	16	17.9834	0
1	13	13	11.2	1
1	13	14	18.0667	0
1	13	13	13.4334	1
1	13	13	11.45	1
1	13	13	10.3	1
1	13	13	12.95	1
1	13	16	33.7001	0
1	13	13	14.1834	1
1	13	13	12.5834	1
1	13	15	12.9667	0
1	13	13	10.7834	1
1	13	14	13.4334	0
1	13	13	12.4334	1
1	13	14	11.3667	0
1	13	13	12.3167	1
1	13	14	13.6334	0
1	13	13	12.5	1
1	13	13	32.3167	1
1	13	12	11.9667	0
1	13	13	13.2834	1
1	13	13	12.0334	1
1	13	13	11.7167	1
1	13	14	12.15	0
1	13	14	13.7	0
1	13	13	12.3167	1
1	13	14	14.9334	0
1	13	14	12.9667	0
1	13	13	11.4334	1
1	13	14	13.7334	0
1	13	5	16.5834	0
1	13	13	11.9667	1
1	13	13	12.6834	1
1	13	14	10.9167	0
1	13	14	19.4834	0
1	13	13	17.5834	1
1	13	13	10.3834	1
1	13	13	12.7167	1
1	13	14	17.5167	0
1	13	14	13.0334	0
1	13	14	12.7167	0
1	13	13	11.5	1
1	13	12	14.7334	0
1	13	13	12.0334	1
1	13	12	12.8667	0
1	13	15	12.7834	0
1	13	9	24.4167	0
1	13	13	12.7334	1
1	13	13	12.2667	1
1	13	13	11.5334	1
1	13	13	12.3	1
1	13	14	19.0667	0
1	13	13	11.2834	1
1	13	15	24.0167	0
1	13	13	21.5334	1
1	13	13	11.4167	1
1	13	13	13.3334	1
1	13	15	16.6167	0
1	13	13	13.35	1
1	13	13	13.5	1
1	13	13	12.2667	1
1	13	13	12.2834	1
1	13	13	10.8834	1
1	13	13	12.3334	1
1	13	13	12.05	1
1	13	13	11.4167	1
1	13	13	11.45	1
1	13	14	11.9334	0
1	13	13	14.1167	1
1	13	13	10.8167	1
1	13	12	16.2	0
1	14	14	12.0167	1
1	14	15	14.5	0
1	14	15	13	0
1	14	13	13.4	0
1	14	14	14.4167	1
1	14	14	12.25	1
1	14	14	12.45	1
1	14	14	11.5834	1
1	14	14	11.0334	1
1	14	14	13.3667	1
1	14	14	11.1334	1
1	14	14	12.0167	1
1	14	14	11.2834	1
1	14	14	14.25	1
1	14	15	13.35	0
1	14	14	14.65	1
1	14	13	16.5834	0
1	14	14	14.3667	1
1	14	14	11.3334	1
1	14	14	12.4167	1
1	14	14	12.4834	1
1	14	16	15.6334	0
1	14	14	12.5667	1
1	14	13	9.60002	0
1	14	15	12.4	0
1	14	15	16.35	0
1	14	14	14.6834	1
1	14	15	14.5167	0
1	14	14	11.3834	1
1	14	14	13.1167	1
1	14	15	13.1	0
1	14	15	16.6334	0
1	14	14	15.65	1
1	14	14	13.8834	1
1	14	14	12.2834	1
1	14	14	13.2167	1
1	14	14	23.85	1
1	14	14	15.2334	1
1	14	15	12.9334	0
1	14	15	15.35	0
1	14	15	11.8334	0
1	14	14	20.4667	1
1	14	14	12.4	1
1	14	14	12.7334	1
1	14	14	15.4334	1
1	14	14	12.6334	1
1	14	15	11.4667	0
1	14	15	11.7167	0
1	14	13	15.1834	0
1	14	14	11.5834	1
1	14	14	10.6667	1
1	14	15	13.9167	0
1	14	14	11.8334	1
1	14	14	12.3834	1
1	14	14	22.5167	1
1	14	14	20.2334	1
1	14	14	15.8	1
1	14	16	14.85	0
1	14	14	12.9	1
1	14	14	14.1667	1
1	14	15	12.1	0
1	14	14	17.4334	1
1	14	14	15.75	1
1	14	14	11.6667	1
1	14	1	12.35	0
1	14	14	19.5	1
1	14	15	12	0
1	14	13	17.0334	0
1	14	14	13.15	1
1	14	14	11.9334	1
1	14	14	12.7167	1
1	14	14	13	1
1	14	15	12.0667	0
1	14	15	11.8834	0
1	14	2	15.0167	0
1	14	14	11.3167	1
1	14	15	11.0334	0
1	14	14	13.1334	1
1	14	14	12.05	1
1	14	14	13.0167	1
1	14	14	11.4334	1
1	14	14	12.0667	1
1	14	14	10.65	1
1	14	14	14.6167	1
1	14	14	10.35	1
1	14	14	13.7167	1
1	14	14	13.0667	1
1	14	14	12.7	1
1	14	14	14.2	1
1	14	14	13.6667	1
1	14	14	13.5834	1
1	14	15	13.1667	0
1	14	14	12.7334	1
1	14	14	18.7167	1
1	14	4	33.1334	0
1	14	14	11.6	1
1	14	14	15.3334	1
1	14	14	11.8667	1
1	14	13	12.95	0
1	14	15	14.9	0
1	15	16	14.0834	0
1	15	13	39.4001	0
1	15	15	10.0167	1
1	15	15	12.0667	1
1	15	15	11.6667	1
1	15	16	18.1334	0
1	15	1	35.9001	0
1	15	15	34.9834	1
1	15	16	12	0
1	15	15	11.4834	1
1	15	15	11.7334	1
1	15	15	13.9667	1
1	15	15	14.5	1
1	15	15	11.8667	1
1	15	15	13.4167	1
1	15	15	12.4834	1
1	15	15	24.0167	1
1	15	15	13.8834	1
1	15	15	17.65	1
1	15	15	12.2	1
1	15	15	15.4334	1
1	15	2	15.1667	0
1	15	15	13.4667	1
1	15	13	13.1	0
1	15	15	14.35	1
1	15	15	15.05	1
1	15	14	11.5167	0
1	15	15	12.7167	1
1	15	16	14.5834	0
1	15	15	13.5334	1
1	15	15	13.3	1
1	15	15	15.95	1
1	15	1	19.0834	0
1	15	15	12.45	1
1	15	15	11.5167	1
1	15	15	13.4	1
1	15	15	12.6334	1
1	15	15	14.6334	1
1	15	14	12.9667	0
1	15	16	12.85	0
1	15	15	13.3	1
1	15	15	12.7	1
1	15	15	14.1834	1
1	15	8	54.5334	0
1	15	15	13.7667	1
1	15	14	13.6167	0
1	15	2	11.2334	0
1	15	15	14.1667	1
1	15	15	11.0167	1
1	15	15	26.9501	1
1	15	15	15.9167	1
1	15	15	18.2167	1
1	15	14	13.2667	0
1	15	15	12.0167	1
1	15	4	19.1834	0
1	15	1	14.3834	0
1	15	14	18.3667	0
1	15	15	14.25	1
1	15	15	22.0334	1
1	15	15	12.3334	1
1	15	15	14.2167	1
1	15	15	17.1834	1
1	15	15	33.6001	1
1	15	15	11.1167	1
1	15	15	11.65	1
1	15	15	11.7667	1
1	15	16	12.8334	0
1	15	15	12.0667	1
1	15	15	14.5667	1
1	15	15	11	1
1	15	15	12.3167	1
1	15	14	10.5334	0
1	15	4	12.9834	0
1	15	15	12.3	1
1	15	1	12.85	0
1	15	15	12.8834	1
1	15	15	12.3167	1
1	15	16	13.9667	0
1	15	11	26.5334	0
1	15	15	11.5	1
1	15	15	12.95	1
1	15	15	13.1834	1
1	15	15	13.3167	1
1	15	14	13.6334	0
1	15	14	10.8334	0
1	15	14	11.8667	0
1	15	14	10.6834	0
1	15	15	11.1167	1
1	15	13	10.8	0
1	15	16	11.9834	0
1	15	15	14.9667	1
1	15	10	32.9001	0
1	15	15	12.7334	1
1	15	15	53.1001	1
1	15	15	13.2834	1
1	15	16	12.45	0
1	15	15	13.0834	1
1	15	15	12.2834	1
1	15	16	13.85	0
1	15	15	14.9167	1
1	16	1	15.4334	0
1	16	16	12.1167	1
1	16	16	12.45	1
1	16	16	19.5334	1
1	16	15	14.45	0
1	16	16	13.95	1
1	16	1	12.6334	0
1	16	16	12.2167	1
1	16	16	20.9334	1
1	16	1	11.5834	0
1	16	16	11.3834	1
1	16	16	11.9834	1
1	16	1	12.6167	0
1	16	16	16.2334	1
1	16	16	12.55	1
1	16	16	12.2167	1
1	16	16	16.4334	1
1	16	16	12.7167	1
1	16	1	16.5667	0
1	16	16	11.6834	1
1	16	1	11.75	0
1	16	16	12.0834	1
1	16	16	11.9	1
1	16	1	19.8167	0
1	16	16	12.1	1
1	16	16	13.1	1
1	16	16	13.9334	1
1	16	16	11.4167	1
1	16	15	11.25	0
1	16	16	10.75	1
1	16	15	11.6834	0
1	16	15	10.4	0
1	16	16	17.15	1
1	16	15	11.9334	0
1	16	16	11.9834	1
1	16	15	13.7834	0
1	16	16	12.8667	1
1	16	16	12.8834	1
1	16	16	12.6667	1
1	16	1	15.5667	0
1	16	16	16.3334	1
1	16	16	13.2334	1
1	16	16	13.65	1
1	16	16	17.1834	1
1	16	16	14.4334	1
1	16	16	10.2334	1
1	16	15	12.05	0
1	16	15	12.5667	0
1	16	16	12.8667	1
1	16	15	13.2	0
1	16	15	14.7334	0
1	16	16	11.05	1
1	16	16	13.05	1
1	16	16	15.35	1
1	16	16	14.5667	1
1	16	2	13.3	0
1	16	16	13.6334	1
1	16	16	12.85	1
1	16	16	13.15	1
1	16	15	12.6334	0
1	16	16	13.65	1
1	16	16	11.6	1
1	16	16	14.7834	1
1	16	15	13.8167	0
1	16	16	11.1	1
1	16	16	11.4	1
1	16	1	17.3167	0
1	16	1	15.3334	0
1	16	1	23.4834	0
1	16	14	12.2167	0
1	16	16	16.55	1
1	16	16	11.95	1
1	16	16	11.2167	1
1	16	1	11.1834	0
1	16	16	13.0167	1
1	16	16	18.2	1
1	16	16	13.4167	1
1	16	16	14.1834	1
1	16	1	14.6	0
1	16	1	15.7334	0
1	16	16	13.1167	1
1	16	16	12.5	1
1	16	2	11.8834	0
1	16	2	16.75	0
1	16	15	13.6667	0
1	16	16	13.1834	1
1	16	15	13.45	0
1	16	3	29.5834	0
1	16	16	17.5167	1
1	16	16	10.3	1
1	16	16	13.3167	1
1	16	16	17.05	1
1	16	16	11.3167	1
1	16	16	12.2667	1
1	16	16	14.0167	1
1	16	16	17.3334	1
1	16	16	12.4834	1
1	16	16	13.1834	1
1	16	1	14.3334	0
1	16	16	20.7667	1
2	1	1	12.4834	1	True
2	1	1	15.3	1	True
2	1	1	13.4667	1	True
2	1	1	12.5334	1	True
2	1	2	12.0167	0	False
2	1	1	13.7334	1	True
2	1	1	15.3667	1	True
2	1	6	24.0334	0	False
2	1	10	32.4167	0	False
2	1	1	14.3334	1	True
2	1	4	18.4667	0	False
2	1	14	19.2167	0	False
2	1	15	29.8167	0	False
2	1	1	13.0167	1	True
2	1	2	14.7334	0	False
2	1	14	12.45	0	False
2	1	16	11.1	0	False
2	1	1	11.8334	1	True
2	1	13	16.75	0	False
2	1	1	21.8667	1	True
2	1	16	12.8167	0	False
2	1	1	11.2334	1	True
2	1	1	11.5834	1	True
2	1	2	12.0834	0	False
2	1	15	11.8667	0	False
2	1	2	13.1167	0	False
2	1	1	20.6	1	True
2	1	1	12.25	1	True
2	1	16	10.55	0	False
2	1	15	13.4667	0	False
2	1	1	15.0834	1	True
2	1	16	11.95	0	False
2	1	2	15.6667	0	False
2	1	15	12.5	0	False
2	1	15	18.0667	0	False
2	1	15	29.2167	0	False
2	1	1	12.6667	1	True
2	1	1	15.8667	1	True
2	1	14	14.45	0	False
2	1	16	14.05	0	False
2	1	1	20.4167	1	True
2	1	1	19.4	1	True
2	1	2	12.7	0	False
2	1	1	12.7334	1	True
2	1	1	24.9667	1	True
2	1	1	15.4334	1	True
2	1	1	11.7334	1	True
2	1	1	13	1	True
2	1	1	19.15	1	True
2	1	15	16.1	0	False
2	1	16	26.1834	0	False
2	1	16	30.3501	0	False
2	1	11	32.5001	0	False
2	1	15	19.3	0	False
2	1	15	14.0667	0	False
2	1	15	17.0667	0	False
2	1	1	26.3667	1	True
2	1	13	12.4167	0	False
2	1	1	12.8	1	True
2	1	1	12.95	1	True
2	1	3	23.1334	0	False
2	1	2	11.9	0	False
2	1	14	10.6	0	False
2	1	15	12.3334	0	False
2	1	13	21.4167	0	False
2	1	1	21.2834	1	True
2	1	11	17.2	0	False
2	1	15	14.75	0	False
2	1	16	14.3	0	False
2	1	10	86.6502	0	False
2	1	1	12.3667	1	True
2	1	1	14.6167	1	True
2	1	1	13.0667	1	True
2	1	14	14.0167	0	False
2	1	1	18.2	1	True
2	1	1	20.8334	1	True
2	1	16	12.9167	0	False
2	1	5	22.65	0	False
2	1	11	13.2167	0	False
2	1	1	13.1	1	True
2	1	16	20.2834	0	False
2	1	16	12.6	0	False
2	1	14	28.8501	0	False
2	1	14	13.7167	0	False
2	1	15	18.3834	0	False
2	1	1	16.5334	1	True
2	1	1	17.3334	1	True
2	1	16	16.9834	0	False
2	1	16	13.7667	0	False
2	1	1	15.0667	1	True
2	1	12	16.3167	0	False
2	1	1	12.2667	1	True
2	1	1	14.65	1	True
2	1	1	15.8834	1	True
2	1	14	14.2167	0	False
2	1	1	12.5167	1	True
2	1	1	15.7	1	True
2	1	15	18.8667	0	False
2	1	1	13.75	1	True
2	1	12	42.5501	0	False
2	2	2	11.2	1	True
2	2	2	11.4	1	True
2	2	2	15.7834	1	True
2	2	11	41.1667	0	False
2	2	13	14.45	0	False
2	2	2	12.8834	1	True
2	2	13	17.1667	0	False
2	2	2	12.6	1	True
2	2	1	14.2834	0	False
2	2	2	14.7834	1	True
2	2	2	13.1	1	True
2	2	1	18.2667	0	False
2	2	5	18.2334	0	False
2	2	1	28.4834	0	False
2	2	2	21.8667	1	True
2	2	2	15.25	1	True
2	2	2	17.7667	1	True
2	2	2	11.3667	1	True
2	2	2	11.0834	1	True
2	2	2	10.2	1	True
2	2	2	21.5834	1	True
2	2	2	11.7167	1	True
2	2	13	14.0834	0	False
2	2	2	10.4167	1	True
2	2	16	20.9667	0	False
2	2	2	16.4167	1	True
2	2	2	12.9667	1	True
2	2	2	16.8167	1	True
2	2	2	13.15	1	True
2	2	2	22.35	1	True
2	2	2	26.6001	1	True
2	2	2	14.7334	1	True
2	2	2	14.9667	1	True
2	2	2	12.6834	1	True
2	2	14	23.5	0	False
2	2	2	10.6334	1	True
2	2	2	11.3834	1	True
2	2	2	15.2334	1	True
2	2	14	18.1167	0	False
2	2	1	12.25	0	False
2	2	1	18.0167	0	False
2	2	2	12.9667	1	True
2	2	2	16.9834	1	True
2	2	3	14.2167	0	False
2	2	2	13.8334	1	True
2	2	2	21.7167	1	True
2	2	1	11.75	0	False
2	2	2	15.1834	1	True
2	2	1	12.7834	0	False
2	2	11	22.95	0	False
2	2	2	17.5167	1	True
2	2	2	15.9834	1	True
2	2	3	14.0834	0	False
2	2	4	18.8834	0	False
2	2	3	19.7167	0	False
2	2	14	13.0667	0	False
2	2	2	12.5334	1	True
2	2	2	12.3667	1	True
2	2	14	23.8	0	False
2	2	2	19.9334	1	True
2	2	2	28.4001	1	True
2	2	5	15.0667	0	False
2	2	5	18.0667	0	False
2	2	1	14.8834	0	False
2	2	2	10.8834	1	True
2	2	13	34.3667	0	False
2	2	2	21.4	1	True
2	2	10	14.5334	0	False
2	2	15	20.05	0	False
2	2	2	46.4334	1	True
2	2	2	16.3	1	True
2	2	2	14.65	1	True
2	2	2	40.0667	1	True
2	2	10	27.6167	0	False
2	2	2	11.2667	1	True
2	2	2	24.35	1	True
2	2	2	18.8334	1	True
2	2	3	19.0167	0	False
2	2	16	15.8834	0	False
2	2	15	11.2	0	False
2	2	14	16.3167	0	False
2	2	1	40.7501	0	False
2	2	2	12.4334	1	True
2	2	2	17.2	1	True
2	2	2	19.65	1	True
2	2	9	24.7167	0	False
2	2	13	27.1334	0	False
2	2	14	12.8	0	False
2	2	2	10.9834	1	True
2	2	2	21.4	1	True
2	2	2	14.0834	1	True
2	2	2	14	1	True
2	2	1	11.75	0	False
2	2	16	24.7	0	False
2	2	13	31.8001	0	False
2	2	2	12.15	1	True
2	2	1	17.7334	0	False
2	2	5	22.5834	0	False
2	2	15	13.55	0	False
2	2	2	17.2334	1	True
2	3	3	12.2667	1	True
2	3	6	22.8	0	False
2	3	15	17.1334	0	False
2	3	2	14.7	0	False
2	3	1	23.6834	0	False
2	3	14	13.5667	0	False
2	3	1	12.5834	0	False
2	3	3	17.1334	1	True
2	3	16	25.7834	0	False
2	3	9	23.3667	0	False
2	3	16	17.75	0	False
2	3	13	13.6334	0	False
2	3	3	15.1334	1	True
2	3	15	15.3334	0	False
2	3	3	13.3834	1	True
2	3	13	12	0	False
2	3	3	33.4001	1	True
2	3	2	10.5834	0	False
2	3	15	11.05	0	False
2	3	14	9.93335	0	False
2	3	16	15.6834	0	False
2	3	14	25.5334	0	False
2	3	3	13.7167	1	True
2	3	3	31.4501	1	True
2	3	3	28.8834	1	True
2	3	3	21.8	1	True
2	3	3	18.5667	1	True
2	3	16	18.2667	0	False
2	3	3	16.2834	1	True
2	3	14	11.7334	0	False
2	3	14	13.3167	0	False
2	3	3	13.65	1	True
2	3	16	12.7167	0	False
2	3	3	12.75	1	True
2	3	3	12.8667	1	True
2	3	15	11.9834	0	False
2	3	3	19.6667	1	True
2	3	1	14	0	False
2	3	2	32.0501	0	False
2	3	1	11.8167	0	False
2	3	1	19.8834	0	False
2	3	3	15.2667	1	True
2	3	1	14.5167	0	False
2	3	12	13.4667	0	False
2	3	1	15.1667	0	False
2	3	3	28.2501	1	True
2	3	3	12.7834	1	True
2	3	4	20.4167	0	False
2	3	3	28.0667	1	True
2	3	14	15.8667	0	False
2	3	15	41.7501	0	False
2	3	3	14.5834	1	True
2	3	1	12.2167	0	False
2	3	8	16.3834	0	False
2	3	13	21.4334	0	False
2	3	15	10.95	0	False
2	3	3	30.4167	1	True
2	3	3	36.4167	1	True
2	3	4	15.7667	0	False
2	3	2	12.8167	0	False
2	3	3	32.8167	1	True
2	3	2	18.05	0	False
2	3	15	12.9834	0	False
2	3	3	14.4	1	True
2	3	2	13.15	0	False
2	3	13	20.8834	0	False
2	3	5	20.7	0	False
2	3	15	11.7	0	False
2	3	3	13.2667	1	True
2	3	16	12.6667	0	False
2	3	16	37.6167	0	False
2	3	15	14.8334	0	False
2	3	2	37.5834	0	False
2	3	7	35.0667	0	False
2	3	11	32.5501	0	False
2	3	3	25.6834	1	True
2	3	3	14.0834	1	True
2	3	3	22.7	1	True
2	3	12	14.85	0	False
2	3	13	12.8667	0	False
2	3	3	17.3667	1	True
2	3	11	16.4167	0	False
2	3	3	16.4	1	True
2	3	14	21.95	0	False
2	3	13	21.5667	0	False
2	3	7	56.0668	0	False
2	3	3	13.8334	1	True
2	3	16	23.0834	0	False
2	3	2	12.8	0	False
2	3	3	40.5001	1	True
2	3	3	34.4001	1	True
2	3	6	24.1334	0	False
2	3	3	12.9334	1	True
2	3	2	11.7167	0	False
2	3	3	18.3167	1	True
2	3	3	17.6	1	True
2	3	3	11.05	1	True
2	3	3	10.3167	1	True
2	3	8	26.6001	0	False
2	3	3	11.35	1	True
2	4	16	21.5667	0	False
2	4	3	12.1667	0	False
2	4	4	11.6834	1	True
2	4	7	40.1167	0	False
2	4	3	21.1	0	False
2	4	1	13.1834	0	False
2	4	8	16.4	0	False
2	4	12	16.35	0	False
2	4	4	15.1667	1	True
2	4	4	18.3834	1	True
2	4	4	12.9	1	True
2	4	14	20.9	0	False
2	4	12	16.6	0	False
2	4	6	20.35	0	False
2	4	4	13.75	1	True
2	4	4	17.6	1	True
2	4	14	12.85	0	False
2	4	15	11.8	0	False
2	4	11	13.3167	0	False
2	4	7	25.2667	0	False
2	4	5	12.9834	0	False
2	4	3	18.3167	0	False
2	4	16	11.8834	0	False
2	4	4	12.5	1	True
2	4	4	11.6167	1	True
2	4	16	17.4	0	False
2	4	11	10.9667	0	False
2	4	1	15.2	0	False
2	4	13	13	0	False
2	4	4	25.7667	1	True
2	4	4	14.0667	1	True
2	4	9	21.0667	0	False
2	4	2	31.8834	0	False
2	4	4	19	1	True
2	4	2	12.1167	0	False
2	4	4	20.3334	1	True
2	4	3	12.5334	0	False
2	4	9	16.35	0	False
2	4	6	13.4167	0	False
2	4	3	10.3834	0	False
2	4	14	16.5167	0	False
2	4	4	13.0834	1	True
2	4	14	16.5834	0	False
2	4	1	20.05	0	False
2	4	14	14.8334	0	False
2	4	9	33.6167	0	False
2	4	13	12.4834	0	False
2	4	16	16.1834	0	False
2	4	4	13.7334	1	True
2	4	4	14.9	1	True
2	4	2	19.4167	0	False
2	4	4	11.4834	1	True
2	4	14	11.7	0	False
2	4	1	12.85	0	False
2	4	3	12.2334	0	False
2	4	12	14.95	0	False
2	4	4	49.1668	1	True
2	4	7	14.3667	0	False
2	4	4	35.1334	1	True
2	4	4	13.4334	1	True
2	4	15	11.8834	0	False
2	4	16	11.2334	0	False
2	4	4	12.3	1	True
2	4	16	16.3167	0	False
2	4	16	33.2667	0	False
2	4	1	14.25	0	False
2	4	4	15.1334	1	True
2	4	11	47.8334	0	False
2	4	4	17.3334	1	True
2	4	12	20.8667	0	False
2	4	5	14.1667	0	False
2	4	7	14.0834	0	False
2	4	7	17.4	0	False
2	4	4	15.25	1	True
2	4	4	15.45	1	True
2	4	1	15.4834	0	False
2	4	6	19.1667	0	False
2	4	2	10.8834	0	False
2	4	13	21.1334	0	False
2	4	16	18.35	0	False
2	4	4	44.1334	1	True
2	4	14	12.5	0	False
2	4	9	46.4834	0	False
2	4	16	20.5334	0	False
2	4	1	13.65	0	False
2	4	6	15.15	0	False
2	4	3	14.6	0	False
2	4	4	13.7167	1	True
2	4	15	45.8001	0	False
2	4	4	16.6334	1	True
2	4	4	11.15	1	True
2	4	10	27.8501	0	False
2	4	4	11.5834	1	True
2	4	4	31.3167	1	True
2	4	12	41.9001	0	False
2	4	11	19.4167	0	False
2	4	4	11.8	1	True
2	4	4	11.5834	1	True
2	4	14	15.9667	0	False
[truncated: 4,401 more rows]
