# Supplementary material for: Computer Simulation of Leadership, Consensus Decision Making and Collective Behaviour in Humans
Source: PLoS One. 2014 Jan 17;9(1):e80680. doi: 10.1371/journal.pone.0080680 (PMC3894931; doi:10.1371/journal.pone.0080680)
Supplement: Equation S1 — MathType 3.0. (ZIP) [file pone.0080680.s003.zip]

Archive with 8 entries (8 files):
- Equation - MathType 3.0/Forrmula 1.wmf
- Equation - MathType 3.0/Forrmula 2.wmf
- Equation - MathType 3.0/Forrmula 3.wmf
- Equation - MathType 3.0/Forrmula 4.wmf
- Equation - MathType 3.0/Forrmula 5.wmf
- Equation - MathType 3.0/Forrmula 6.wmf
- Equation - MathType 3.0/Forrmula 7.wmf
- Equation - MathType 3.0/Forrmula 8.wmf
